# Supplementary material for: Escher-FBA: a web application for interactive flux balance analysis
Source: BMC Syst Biol. 2018 Sep 26;12:84. doi: 10.1186/s12918-018-0607-5 (PMC6158907; doi:10.1186/s12918-018-0607-5)
Supplement: Supplementary file 3 — iJO1366.Central metabolism 1POH.json. The Escher map that is compatible with both models (Additional files 1 and 2). (JSON 168 kb) [file 12918_2018_607_MOESM3_ESM.json]

[{"map_name":"iJO1366.Central metabolism","map_id":"c50080dc494c0686982966090cefc2de","map_description":"Central metabolism (iJO1366)\nLast Modified Mon Aug 13 2018 18:41:37 GMT-0700 (Pacific Daylight Time)","homepage":"https://escher.github.io","schema":"https://escher.github.io/escher/jsonschema/1-0-0#"},{"reactions":{"2075839":{"name":"Malate dehydrogenase","bigg_id":"MDH","reversibility":true,"label_x":3019.1480390625,"label_y":3883.49973125,"gene_reaction_rule":"b3236","genes":[{"bigg_id":"b3236","name":"mdh"}],"metabolites":[{"coefficient":-1,"bigg_id":"mal__L_c"},{"coefficient":1,"bigg_id":"h_c"},{"coefficient":-1,"bigg_id":"nad_c"},{"coefficient":1,"bigg_id":"oaa_c"},{"coefficient":1,"bigg_id":"nadh_c"}],"segments":{"675":{"from_node_id":"2076049","to_node_id":"2076047","b1":null,"b2":null},"676":{"from_node_id":"2076047","to_node_id":"2076048","b1":null,"b2":null},"677":{"from_node_id":"2075291","to_node_id":"2076049","b1":{"y":3678.094009828363,"x":3014.9175703125},"b2":{"y":3828.010534354759,"x":2996.16659375}},"678":{"from_node_id":"2075292","to_node_id":"2076049","b1":{"y":3815.769549805468,"x":3009.1480390625},"b2":{"y":3840.3213018166402,"x":2996.16659375}},"679":{"from_node_id":"2076048","to_node_id":"2075293","b1":{"y":3948.7830375230687,"x":2997.086199423056},"b2":{"y":4033.7927183060624,"x":3008.0275189101862}},"680":{"from_node_id":"2076048","to_node_id":"2075294","b1":{"y":3945.298592927578,"x":2997.010450627502},"b2":{"y":3991.887863925259,"x":3004.890257300006}},"681":{"from_node_id":"2076048","to_node_id":"2075295","b1":{"y":3962.535907464812,"x":2997.385174856572},"b2":{"y":4013.2860087368736,"x":2994.6002755635736}}}},"2075851":{"name":"Phosphoenolpyruvate carboxylase","bigg_id":"PPC","reversibility":false,"label_x":2064.270253515625,"label_y":3794.255590625,"gene_reaction_rule":"b3956","genes":[{"bigg_id":"b3956","name":"ppc"}],"metabolites":[{"coefficient":1,"bigg_id":"h_c"},{"coefficient":1,"bigg_id":"oaa_c"},{"coefficient":-1,"bigg_id":"co2_c"},{"coefficient":-1,"bigg_id":"pep_c"},{"coefficient":1,"bigg_id":"pi_c"},{"coefficient":-1,"bigg_id":"h2o_c"}],"segments":{"747":{"from_node_id":"2076079","to_node_id":"2076080","b1":null,"b2":null},"748":{"from_node_id":"2076080","to_node_id":"2076081","b1":null,"b2":null},"749":{"from_node_id":"2075338","to_node_id":"2076079","b1":{"y":3769.770020723239,"x":1703.1840088250565},"b2":{"y":3778.4694167247844,"x":1945.9160475889232}},"750":{"from_node_id":"2075339","to_node_id":"2076079","b1":{"y":3781.6450494216692,"x":1951.5987587307172},"b2":{"y":3796.7724282640006,"x":1978.6688050801527}},"751":{"from_node_id":"2075340","to_node_id":"2076079","b1":{"y":3765.9364596784226,"x":1923.4886507691183},"b2":{"y":3792.059851341027,"x":1970.235772691673}},"752":{"from_node_id":"2076081","to_node_id":"2075295","b1":{"y":3914.59246211837,"x":2242.5213204904744},"b2":{"y":4090.4973107070664,"x":2504.167863874497}},"753":{"from_node_id":"2076081","to_node_id":"2075341","b1":{"y":3862.8355574869493,"x":2120.1866617952833},"b2":{"y":3880.522146831497,"x":2161.991381114486}},"754":{"from_node_id":"2076081","to_node_id":"2075342","b1":{"y":3865.311009505299,"x":2126.0377377036616},"b2":{"y":3888.77365355933,"x":2181.4949674757468}}}},"2075853":{"name":"Malate synthase","bigg_id":"MALS","reversibility":false,"label_x":3341.051359375,"label_y":3744.1686765625,"gene_reaction_rule":"b4014 or b2976","genes":[{"bigg_id":"b4014","name":"aceB"},{"bigg_id":"b2976","name":"glcB"}],"metabolites":[{"coefficient":1,"bigg_id":"h_c"},{"coefficient":-1,"bigg_id":"glx_c"},{"coefficient":1,"bigg_id":"mal__L_c"},{"coefficient":1,"bigg_id":"coa_c"},{"coefficient":-1,"bigg_id":"accoa_c"},{"coefficient":-1,"bigg_id":"h2o_c"}],"segments":{"757":{"from_node_id":"2076085","to_node_id":"2076084","b1":null,"b2":null},"758":{"from_node_id":"2076084","to_node_id":"2076083","b1":null,"b2":null},"759":{"from_node_id":"2075345","to_node_id":"2076085","b1":{"y":3863.2811899775306,"x":3487.1951285723717},"b2":{"y":3827.5024305870093,"x":3435.9944901342114}},"760":{"from_node_id":"2075346","to_node_id":"2076085","b1":{"y":3845.9941634309002,"x":3462.45679747978},"b2":{"y":3822.31632262302,"x":3428.572990806434}},"761":{"from_node_id":"2075347","to_node_id":"2076085","b1":{"y":3876.1134570052345,"x":3505.558545180982},"b2":{"y":3831.3521106953203,"x":3441.503515116795}},"762":{"from_node_id":"2076083","to_node_id":"2075348","b1":{"y":3699.0619791878444,"x":3250.1500376973145},"b2":{"y":3680.146351980315,"x":3222.380287116048}},"763":{"from_node_id":"2076083","to_node_id":"2075291","b1":{"y":3683.4888829952843,"x":3227.2874071167475},"b2":{"y":3671.5075157134484,"x":3213.9635107016584}},"764":{"from_node_id":"2076083","to_node_id":"2075349","b1":{"y":3695.4080945270102,"x":3244.7858240463024},"b2":{"y":3667.9667364442007,"x":3204.499574946007}}}},"2075855":{"name":"Sedoheptulose 1,7-bisphosphate D-glyceraldehyde-3-phosphate-lyase","bigg_id":"FBA3","reversibility":true,"label_x":2450.6428450828917,"label_y":3093.550613678522,"gene_reaction_rule":"b2925","genes":[{"bigg_id":"b2925","name":"fbaA"}],"metabolites":[{"coefficient":-1,"bigg_id":"s17bp_c"},{"coefficient":1,"bigg_id":"e4p_c"},{"coefficient":1,"bigg_id":"dhap_c"}],"segments":{"772":{"from_node_id":"2075353","to_node_id":"2076089","b1":{"y":3032.8786593022237,"x":2581.629592630417},"b2":{"y":3032.9804644521737,"x":2580.791716548558}},"773":{"from_node_id":"2076089","to_node_id":"2076090","b1":null,"b2":null},"774":{"from_node_id":"2076090","to_node_id":"2075354","b1":{"y":3033.213571385795,"x":2192.3974868146915},"b2":{"y":3036.6347513077717,"x":1856.3825237328647}},"775":{"from_node_id":"2076090","to_node_id":"2075355","b1":{"y":3033.2081745920796,"x":2144.493769037808},"b2":{"y":3071.7800046875,"x":1386.0047960071638}}}},"2075856":{"name":"Ethanol reversible transport via diffusion (periplasm)","bigg_id":"ETOHtrpp","reversibility":true,"label_x":1894.1310712890627,"label_y":6281.52150390625,"gene_reaction_rule":"s0001","genes":[{"bigg_id":"s0001","name":"None"}],"metabolites":[{"coefficient":1,"bigg_id":"etoh_c"},{"coefficient":-1,"bigg_id":"etoh_p"}],"segments":{"776":{"from_node_id":"2075356","to_node_id":"2076091","b1":{"x":1883.5924482421879,"y":6365.597480468749},"b2":{"x":1882.5424482421877,"y":6351.6284375}},"777":{"from_node_id":"2076091","to_node_id":"2075357","b1":{"x":1884.5810712890625,"y":6247.57150390625},"b2":{"x":1882.5424482421877,"y":6317.98390625}}}},"2075864":{"name":"Citrate synthase","bigg_id":"CS","reversibility":false,"label_x":3124.623625,"label_y":4378.88625,"gene_reaction_rule":"b0720","genes":[{"bigg_id":"b0720","name":"gltA"}],"metabolites":[{"coefficient":1,"bigg_id":"cit_c"},{"coefficient":-1,"bigg_id":"oaa_c"},{"coefficient":1,"bigg_id":"h_c"},{"coefficient":1,"bigg_id":"coa_c"},{"coefficient":-1,"bigg_id":"accoa_c"},{"coefficient":-1,"bigg_id":"h2o_c"}],"segments":{"825":{"from_node_id":"2076114","to_node_id":"2076113","b1":null,"b2":null},"826":{"from_node_id":"2076113","to_node_id":"2076112","b1":null,"b2":null},"827":{"from_node_id":"2075382","to_node_id":"2076114","b1":{"x":2513.793014737812,"y":4357.237473628533},"b2":{"y":4155.766006736997,"x":2958.789554226031}},"828":{"from_node_id":"2075295","to_node_id":"2076114","b1":{"y":4242.1498421782735,"x":3067.808862219809},"b2":{"y":4275.867671403482,"x":3113.1382293690676}},"829":{"from_node_id":"2075383","to_node_id":"2076114","b1":{"y":4259.1011581563325,"x":3090.4878476443187},"b2":{"y":4280.664638462525,"x":3118.2119445276708}},"830":{"from_node_id":"2076112","to_node_id":"2075384","b1":{"y":4389.286880172074,"x":3245.9338402294334},"b2":{"y":4420.919600573583,"x":3288.110800764778}},"831":{"from_node_id":"2076112","to_node_id":"2075385","b1":{"y":4389.479985454537,"x":3246.1913139393837},"b2":{"y":4421.563284848458,"x":3288.9690464646123}},"832":{"from_node_id":"2076112","to_node_id":"2075386","b1":{"y":4384.474832759978,"x":3239.5177770133055},"b2":{"y":4404.879442533263,"x":3266.723923377684}}}},"2075868":{"name":"Glucose-6-phosphate isomerase","bigg_id":"PGI","reversibility":true,"label_x":1631.5208638671875,"label_y":1867.371069140625,"gene_reaction_rule":"b4025","genes":[{"bigg_id":"b4025","name":"pgi"}],"metabolites":[{"coefficient":-1,"bigg_id":"g6p_c"},{"coefficient":1,"bigg_id":"f6p_c"}],"segments":{"848":{"from_node_id":"2075395","to_node_id":"2076122","b1":{"y":1713.4302,"x":1614.8579},"b2":{"y":1761.7302,"x":1614.8579}},"849":{"from_node_id":"2076122","to_node_id":"2075396","b1":{"y":1853.2302,"x":1614.8579},"b2":{"y":1905.7302,"x":1614.8579}}}},"2075872":{"name":"Phosphoglycerate kinase","bigg_id":"PGK","reversibility":true,"label_x":1628.8579,"label_y":3150.7302,"gene_reaction_rule":"b2926","genes":[{"bigg_id":"b2926","name":"pgk"}],"metabolites":[{"coefficient":-1,"bigg_id":"atp_c"},{"coefficient":1,"bigg_id":"13dpg_c"},{"coefficient":-1,"bigg_id":"3pg_c"},{"coefficient":1,"bigg_id":"adp_c"}],"segments":{"866":{"from_node_id":"2076130","to_node_id":"2076131","b1":null,"b2":null},"867":{"from_node_id":"2076131","to_node_id":"2076132","b1":null,"b2":null},"868":{"from_node_id":"2075405","to_node_id":"2076130","b1":{"y":3258.1643649025254,"x":1618.8579},"b2":{"y":3224.960449470758,"x":1618.8579}},"869":{"from_node_id":"2075406","to_node_id":"2076130","b1":{"y":3260.7302,"x":1618.8579},"b2":{"y":3225.7302,"x":1618.8579}},"870":{"from_node_id":"2076132","to_node_id":"2075407","b1":{"y":3086.499950529242,"x":1618.8579},"b2":{"y":3053.2960350974745,"x":1618.8579}},"871":{"from_node_id":"2076132","to_node_id":"2075408","b1":{"y":3085.7302,"x":1618.8579},"b2":{"y":3050.7302,"x":1618.8579}}}},"2075875":{"name":"Ethanol transport via diffusion (extracellular to periplasm)","bigg_id":"ETOHtex","reversibility":true,"label_x":1894.0424482421877,"label_y":6498.64748046875,"gene_reaction_rule":"b0241 or b0929 or b1377 or b2215","genes":[{"bigg_id":"b2215","name":"ompC"},{"bigg_id":"b1377","name":"ompN"},{"bigg_id":"b0929","name":"ompF"},{"bigg_id":"b0241","name":"phoE"}],"metabolites":[{"coefficient":-1,"bigg_id":"etoh_e"},{"coefficient":1,"bigg_id":"etoh_p"}],"segments":{"878":{"from_node_id":"2075413","to_node_id":"2076136","b1":{"x":1884.0424482421877,"y":6602.14748046875},"b2":{"x":1884.0424482421877,"y":6563.64748046875}},"879":{"from_node_id":"2076136","to_node_id":"2075356","b1":{"x":1884.0424482421877,"y":6493.64748046875},"b2":{"x":1884.0424482421877,"y":6458.64748046875}}}},"2075877":{"name":"Hydrogen transport diffusion (periplasm)","bigg_id":"H2tpp","reversibility":true,"label_x":526.5411491742723,"label_y":4515.699352047984,"gene_reaction_rule":"s0001","genes":[{"bigg_id":"s0001","name":"None"}],"metabolites":[{"coefficient":-1,"bigg_id":"h2_p"},{"coefficient":1,"bigg_id":"h2_c"}],"segments":{"880":{"from_node_id":"2075416","to_node_id":"2076137","b1":{"x":348.91166832388103,"y":4464.771236829394},"b2":{"x":562.8998208115504,"y":4464.0942147426595}},"881":{"from_node_id":"2076137","to_node_id":"2075417","b1":{"x":728.3487748017667,"y":4459.984029400917},"b2":{"x":787.8304229130529,"y":4458.506349474433}}}},"2075881":{"name":"Glucose 6-phosphate dehydrogenase","bigg_id":"G6PDH2r","reversibility":true,"label_x":1800.6558736328125,"label_y":1654.3738767578125,"gene_reaction_rule":"b1852","genes":[{"bigg_id":"b1852","name":"zwf"}],"metabolites":[{"coefficient":-1,"bigg_id":"g6p_c"},{"coefficient":1,"bigg_id":"h_c"},{"coefficient":1,"bigg_id":"nadph_c"},{"coefficient":1,"bigg_id":"6pgl_c"},{"coefficient":-1,"bigg_id":"nadp_c"}],"segments":{"896":{"from_node_id":"2076147","to_node_id":"2076146","b1":null,"b2":null},"897":{"from_node_id":"2076146","to_node_id":"2076145","b1":null,"b2":null},"898":{"from_node_id":"2075395","to_node_id":"2076147","b1":{"y":1692.7302,"x":1702.8579},"b2":{"y":1692.7303220703125,"x":1816.4356832031249}},"899":{"from_node_id":"2075424","to_node_id":"2076147","b1":{"y":1692.7302,"x":1734.8556679016274},"b2":{"y":1692.7303220703125,"x":1826.0350135736132}},"900":{"from_node_id":"2076145","to_node_id":"2075425","b1":{"y":1692.7303220703125,"x":1897.7943763278602},"b2":{"y":1692.7303220703125,"x":1932.6979936189089}},"901":{"from_node_id":"2076145","to_node_id":"2075426","b1":{"y":1692.7303220703125,"x":1901.885683203125},"b2":{"y":1692.7303220703125,"x":1946.335683203125}},"902":{"from_node_id":"2076145","to_node_id":"2075427","b1":{"y":1692.7303220703125,"x":1899.7936459345383},"b2":{"y":1692.7303220703125,"x":1939.362225641169}}}},"2075882":{"name":"Acetyl-CoA synthetase","bigg_id":"ACS","reversibility":false,"label_x":1476.8506640057292,"label_y":4907.979072830918,"gene_reaction_rule":"b4069","genes":[{"bigg_id":"b4069","name":"acs"}],"metabolites":[{"coefficient":1,"bigg_id":"ppi_c"},{"coefficient":-1,"bigg_id":"ac_c"},{"coefficient":-1,"bigg_id":"coa_c"},{"coefficient":1,"bigg_id":"amp_c"},{"coefficient":-1,"bigg_id":"atp_c"},{"coefficient":1,"bigg_id":"accoa_c"}],"segments":{"903":{"from_node_id":"2076149","to_node_id":"2076150","b1":null,"b2":null},"904":{"from_node_id":"2076150","to_node_id":"2076148","b1":null,"b2":null},"905":{"from_node_id":"2075428","to_node_id":"2076149","b1":{"x":1328.8849775390627,"y":5116.363780475579},"b2":{"x":1517.5235123666803,"y":5015.918151333875}},"906":{"from_node_id":"2075429","to_node_id":"2076149","b1":{"x":1493.1639881785002,"y":5034.995304394791},"b2":{"x":1530.643436842862,"y":5005.643286954492}},"907":{"from_node_id":"2075430","to_node_id":"2076149","b1":{"x":1507.7367825920605,"y":5023.582625419409},"b2":{"x":1535.0152751669295,"y":5002.219483261878}},"908":{"from_node_id":"2076148","to_node_id":"2075431","b1":{"x":1770.967367237797,"y":4817.433682820691},"b2":{"x":1798.2458598126673,"y":4796.07054066316}},"909":{"from_node_id":"2076148","to_node_id":"2075382","b1":{"x":1791.8279161099454,"y":4801.096751085309},"b2":{"x":1907.7917158203127,"y":4721.964989422605}},"910":{"from_node_id":"2076148","to_node_id":"2075432","b1":{"x":1775.3392055618651,"y":4814.009879128074},"b2":{"x":1812.8186542262274,"y":4784.657861687777}}}},"2075886":{"name":"6-phosphogluconolactonase","bigg_id":"PGL","reversibility":false,"label_x":2234.49618359375,"label_y":1648.5474607421875,"gene_reaction_rule":"b0767","genes":[{"bigg_id":"b0767","name":"pgl"}],"metabolites":[{"coefficient":1,"bigg_id":"6pgc_c"},{"coefficient":1,"bigg_id":"h_c"},{"coefficient":-1,"bigg_id":"h2o_c"},{"coefficient":-1,"bigg_id":"6pgl_c"}],"segments":{"930":{"from_node_id":"2076161","to_node_id":"2076162","b1":null,"b2":null},"931":{"from_node_id":"2076162","to_node_id":"2076160","b1":null,"b2":null},"932":{"from_node_id":"2075443","to_node_id":"2076161","b1":{"y":1689.48166484375,"x":2154.4229718881506},"b2":{"y":1689.48166484375,"x":2176.39228648832}},"933":{"from_node_id":"2075426","to_node_id":"2076161","b1":{"y":1692.7303220703125,"x":2065.335733203125},"b2":{"y":1689.48166484375,"x":2169.15769203125}},"934":{"from_node_id":"2076160","to_node_id":"2075444","b1":{"y":1689.48166484375,"x":2296.55770703125},"b2":{"y":1689.48166484375,"x":2385.788419921875}},"935":{"from_node_id":"2076160","to_node_id":"2075445","b1":{"y":1689.48166484375,"x":2290.5019970862318},"b2":{"y":1689.48166484375,"x":2320.1220072145215}}}},"2075889":{"name":"ATP synthase (four protons for one ATP) (periplasm)","bigg_id":"ATPS4rpp","reversibility":true,"label_x":3709.92196484375,"label_y":1690.1462766601562,"gene_reaction_rule":"((b3736 and b3737 and b3738) and (b3731 and b3732 and b3733 and b3734 and b3735) and b3739) or ((b3736 and b3737 and b3738) and (b3731 and b3732 and b3733 and b3734 and b3735))","genes":[{"bigg_id":"b3737","name":"atpE"},{"bigg_id":"b3731","name":"atpC"},{"bigg_id":"b3732","name":"atpD"},{"bigg_id":"b3733","name":"atpG"},{"bigg_id":"b3735","name":"atpH"},{"bigg_id":"b3738","name":"atpB"},{"bigg_id":"b3739","name":"atpI"},{"bigg_id":"b3734","name":"atpA"},{"bigg_id":"b3736","name":"atpF"}],"metabolites":[{"coefficient":3,"bigg_id":"h_c"},{"coefficient":-1,"bigg_id":"adp_c"},{"coefficient":1,"bigg_id":"atp_c"},{"coefficient":1,"bigg_id":"h2o_c"},{"coefficient":-1,"bigg_id":"pi_c"},{"coefficient":-4,"bigg_id":"h_p"}],"segments":{"940":{"from_node_id":"2076167","to_node_id":"2076165","b1":null,"b2":null},"941":{"from_node_id":"2076165","to_node_id":"2076166","b1":null,"b2":null},"942":{"from_node_id":"2075450","to_node_id":"2076167","b1":{"x":3594.9297734220586,"y":1713.8849241210937},"b2":{"x":3667.0841218703677,"y":1713.8849241210937}},"943":{"from_node_id":"2075451","to_node_id":"2076167","b1":{"x":3625.8963885532203,"y":1713.8849241210937},"b2":{"x":3676.374106409716,"y":1713.8849241210937}},"944":{"from_node_id":"2075452","to_node_id":"2076167","b1":{"x":3611.6940315543397,"y":1713.8849241210937},"b2":{"x":3672.113399310052,"y":1713.8849241210937}},"945":{"from_node_id":"2076166","to_node_id":"2075453","b1":{"x":3828.9307062546322,"y":1713.8849241210937},"b2":{"x":3901.0850547029413,"y":1713.8849241210937}},"946":{"from_node_id":"2076166","to_node_id":"2075454","b1":{"x":3820.9039203462107,"y":1713.8849241210937},"b2":{"x":3874.329101674869,"y":1713.8849241210937}},"947":{"from_node_id":"2076166","to_node_id":"2075455","b1":{"x":3823.9014288149483,"y":1713.8849241210937},"b2":{"x":3884.3207965706606,"y":1713.8849241210937}}}},"2075891":{"name":"Acetate kinase","bigg_id":"ACKr","reversibility":true,"label_x":1559.0021994335536,"label_y":5140.430655071198,"gene_reaction_rule":"b3115 or b2296 or b1849","genes":[{"bigg_id":"b2296","name":"ackA"},{"bigg_id":"b3115","name":"tdcD"},{"bigg_id":"b1849","name":"purT"}],"metabolites":[{"coefficient":-1,"bigg_id":"ac_c"},{"coefficient":-1,"bigg_id":"atp_c"},{"coefficient":1,"bigg_id":"adp_c"},{"coefficient":1,"bigg_id":"actp_c"}],"segments":{"956":{"from_node_id":"2076171","to_node_id":"2076173","b1":null,"b2":null},"957":{"from_node_id":"2076173","to_node_id":"2076172","b1":null,"b2":null},"958":{"from_node_id":"2075428","to_node_id":"2076171","b1":{"x":1454.0147382812502,"y":5158.193369253214},"b2":{"x":1519.5078060310454,"y":5128.679153392774}},"959":{"from_node_id":"2075460","to_node_id":"2076171","b1":{"x":1508.5343223737248,"y":5137.27303337684},"b2":{"x":1530.0098935418507,"y":5120.454447140099}},"960":{"from_node_id":"2076172","to_node_id":"2075461","b1":{"x":1656.0844848529512,"y":5021.71917394862},"b2":{"x":1686.2950996401323,"y":4998.059741280429}},"961":{"from_node_id":"2076172","to_node_id":"2075462","b1":{"x":1658.2532048805092,"y":5020.020741598613},"b2":{"x":1693.5241663986571,"y":4992.398300113738}}}},"2075893":{"name":"Ribose-5-phosphate isomerase","bigg_id":"RPI","reversibility":true,"label_x":3014.049162109375,"label_y":1838.6641599609375,"gene_reaction_rule":"b2914 or b4090","genes":[{"bigg_id":"b2914","name":"rpiA"},{"bigg_id":"b4090","name":"rpiB"}],"metabolites":[{"coefficient":-1,"bigg_id":"r5p_c"},{"coefficient":1,"bigg_id":"ru5p__D_c"}],"segments":{"964":{"from_node_id":"2075464","to_node_id":"2076175","b1":{"y":1974.5816648437499,"x":3055.1884199218753},"b2":{"y":1930.48166484375,"x":3029.288419921875}},"965":{"from_node_id":"2076175","to_node_id":"2075465","b1":{"y":1840.78166484375,"x":2977.738419921875},"b2":{"y":1778.48166484375,"x":2943.788419921875}}}},"2075902":{"name":"Pyruvate kinase","bigg_id":"PYK","reversibility":false,"label_x":1678.718983984375,"label_y":4097.091572265625,"gene_reaction_rule":"b1854 or b1676","genes":[{"bigg_id":"b1676","name":"pykF"},{"bigg_id":"b1854","name":"pykA"}],"metabolites":[{"coefficient":-1,"bigg_id":"pep_c"},{"coefficient":-1,"bigg_id":"h_c"},{"coefficient":1,"bigg_id":"pyr_c"},{"coefficient":-1,"bigg_id":"adp_c"},{"coefficient":1,"bigg_id":"atp_c"}],"segments":{"1009":{"from_node_id":"2076196","to_node_id":"2076198","b1":null,"b2":null},"1010":{"from_node_id":"2076198","to_node_id":"2076197","b1":null,"b2":null},"1011":{"from_node_id":"2075491","to_node_id":"2076196","b1":{"y":4012.3553596505585,"x":1667.8745015625},"b2":{"y":4037.88310434048,"x":1669.796620703125}},"1012":{"from_node_id":"2075492","to_node_id":"2076196","b1":{"y":4027.3890142539067,"x":1665.95213828125},"b2":{"y":4046.7181518933594,"x":1669.796620703125}},"1013":{"from_node_id":"2075338","to_node_id":"2076196","b1":{"y":3892.980444140625,"x":1675.5633443359375},"b2":{"y":4017.35217265625,"x":1669.796620703125}},"1014":{"from_node_id":"2076197","to_node_id":"2076584","b1":{"y":4154.836236257042,"x":1670.75780234375},"b2":{"y":4274.520807054726,"x":1663.9233296875}},"1015":{"from_node_id":"2076197","to_node_id":"2075493","b1":{"y":4137.757899149445,"x":1670.75780234375},"b2":{"y":4160.831786227315,"x":1666.9131978515625}}}},"2075910":{"name":"CO2 transport via diffusion (extracellular to periplasm)","bigg_id":"CO2tex","reversibility":true,"label_x":426.41876049804705,"label_y":6498.0825390625,"gene_reaction_rule":"b0241 or b0929 or b1377 or b2215","genes":[{"bigg_id":"b2215","name":"ompC"},{"bigg_id":"b1377","name":"ompN"},{"bigg_id":"b0929","name":"ompF"},{"bigg_id":"b0241","name":"phoE"}],"metabolites":[{"coefficient":1,"bigg_id":"co2_p"},{"coefficient":-1,"bigg_id":"co2_e"}],"segments":{"1061":{"from_node_id":"2075513","to_node_id":"2076220","b1":{"x":416.41876049804705,"y":6593.0825390625},"b2":{"x":416.41876049804705,"y":6558.0825390625}},"1062":{"from_node_id":"2076220","to_node_id":"2075514","b1":{"x":416.41876049804705,"y":6493.0825390625},"b2":{"x":416.41876049804705,"y":6458.0825390625}}}},"2075914":{"name":"Phosphoenolpyruvate carboxykinase","bigg_id":"PPCK","reversibility":false,"label_x":1984.270253515625,"label_y":3922.255590625,"gene_reaction_rule":"b3403","genes":[{"bigg_id":"b3403","name":"pck"}],"metabolites":[{"coefficient":1,"bigg_id":"pep_c"},{"coefficient":-1,"bigg_id":"atp_c"},{"coefficient":-1,"bigg_id":"oaa_c"},{"coefficient":1,"bigg_id":"adp_c"},{"coefficient":1,"bigg_id":"co2_c"}],"segments":{"1085":{"from_node_id":"2076230","to_node_id":"2076231","b1":null,"b2":null},"1086":{"from_node_id":"2076231","to_node_id":"2076232","b1":null,"b2":null},"1087":{"from_node_id":"2075295","to_node_id":"2076230","b1":{"y":4088.3546928755513,"x":2498.1653257921753},"b2":{"y":3940.613250987665,"x":2238.1495629720275}},"1088":{"from_node_id":"2075526","to_node_id":"2076230","b1":{"y":3902.439418450325,"x":2129.0813336730816},"b2":{"y":3893.9107389725973,"x":2104.713647562862}},"1089":{"from_node_id":"2076232","to_node_id":"2075527","b1":{"y":3843.0608024103885,"x":1961.1154553828544},"b2":{"y":3828.6062965762944,"x":1921.0875930730563}},"1090":{"from_node_id":"2076232","to_node_id":"2075528","b1":{"y":3845.889638589423,"x":1968.9491555709515},"b2":{"y":3838.035750506411,"x":1947.1999270333797}},"1091":{"from_node_id":"2076232","to_node_id":"2075338","b1":{"y":3831.7815513729674,"x":1929.8806063561506},"b2":{"y":3806.867191555725,"x":1893.6198671507102}}}},"2075916":{"name":"Pyruvate dehydrogenase","bigg_id":"PDH","reversibility":false,"label_x":2025.8589765625002,"label_y":4291.5766796875,"gene_reaction_rule":"b0114 and b0115 and b0116","genes":[{"bigg_id":"b0114","name":"aceE"},{"bigg_id":"b0115","name":"aceF"},{"bigg_id":"b0116","name":"lpd"}],"metabolites":[{"coefficient":1,"bigg_id":"co2_c"},{"coefficient":-1,"bigg_id":"coa_c"},{"coefficient":1,"bigg_id":"nadh_c"},{"coefficient":-1,"bigg_id":"pyr_c"},{"coefficient":1,"bigg_id":"accoa_c"},{"coefficient":-1,"bigg_id":"nad_c"}],"segments":{"1094":{"from_node_id":"2076234","to_node_id":"2076235","b1":null,"b2":null},"1095":{"from_node_id":"2076235","to_node_id":"2076236","b1":null,"b2":null},"1096":{"from_node_id":"2075530","to_node_id":"2076234","b1":{"y":4394.1391796875,"x":1924.3440298902908},"b2":{"y":4379.73,"x":1977.3265661155247}},"1097":{"from_node_id":"2075531","to_node_id":"2076234","b1":{"y":4379.73,"x":1933.1413454205444},"b2":{"y":4379.73,"x":1975.6429336261633}},"1098":{"from_node_id":"2076584","to_node_id":"2076234","b1":{"y":4385.8969921875,"x":1700.2132466796875},"b2":{"y":4379.73,"x":1937.4578999999999}},"1099":{"from_node_id":"2076236","to_node_id":"2075532","b1":{"y":4379.73,"x":2136.274156292363},"b2":{"y":4379.73,"x":2176.9118543078753}},"1100":{"from_node_id":"2076236","to_node_id":"2075533","b1":{"y":4379.73,"x":2134.1704948979586},"b2":{"y":4379.73,"x":2169.899649659861}},"1101":{"from_node_id":"2076236","to_node_id":"2075382","b1":{"y":4379.73,"x":2161.458},"b2":{"x":2260.858,"y":4379.73}}}},"2075917":{"name":"Malic enzyme (NADP)","bigg_id":"ME2","reversibility":false,"label_x":2630.3726484375,"label_y":3753.448217578125,"gene_reaction_rule":"b2463","genes":[{"bigg_id":"b2463","name":"maeB"}],"metabolites":[{"coefficient":-1,"bigg_id":"mal__L_c"},{"coefficient":-1,"bigg_id":"nadp_c"},{"coefficient":1,"bigg_id":"co2_c"},{"coefficient":1,"bigg_id":"pyr_c"},{"coefficient":1,"bigg_id":"nadph_c"}],"segments":{"1102":{"from_node_id":"2076239","to_node_id":"2076238","b1":null,"b2":null},"1103":{"from_node_id":"2076238","to_node_id":"2076237","b1":null,"b2":null},"1104":{"from_node_id":"2075534","to_node_id":"2076239","b1":{"y":3654.2580193476747,"x":2728.9590953580428},"b2":{"y":3673.0072958043024,"x":2697.710301263663}},"1105":{"from_node_id":"2075291","to_node_id":"2076239","b1":{"y":3652.4885157020785,"x":2734.961165236119},"b2":{"y":3657.3349896324985,"x":2734.4082855083357}},"1106":{"from_node_id":"2076237","to_node_id":"2076584","b1":{"y":3806.991952456494,"x":2442.419456024513},"b2":{"y":4100.144863136229,"x":2024.5344110322294}},"1107":{"from_node_id":"2076237","to_node_id":"2075535","b1":{"y":3737.6648220163934,"x":2581.073716904714},"b2":{"y":3753.116440054644,"x":2550.170480828212}},"1108":{"from_node_id":"2076237","to_node_id":"2075536","b1":{"y":3743.0201788666063,"x":2570.3630032042875},"b2":{"y":3786.345070961604,"x":2501.9737170611666}}}},"2075921":{"name":"Fumarate reductase","bigg_id":"FRD3","reversibility":false,"label_x":3572.858,"label_y":3198.7302,"gene_reaction_rule":"b4151 and b4152 and b4153 and b4154","genes":[{"bigg_id":"b4151","name":"frdD"},{"bigg_id":"b4152","name":"frdC"},{"bigg_id":"b4153","name":"frdB"},{"bigg_id":"b4154","name":"frdA"}],"metabolites":[{"coefficient":-1,"bigg_id":"2dmmql8_c"},{"coefficient":1,"bigg_id":"2dmmq8_c"},{"coefficient":-1,"bigg_id":"fum_c"},{"coefficient":1,"bigg_id":"succ_c"}],"segments":{"1122":{"from_node_id":"2076245","to_node_id":"2076247","b1":null,"b2":null},"1123":{"from_node_id":"2076247","to_node_id":"2076246","b1":null,"b2":null},"1124":{"from_node_id":"2075365","to_node_id":"2076245","b1":{"y":3208.7302,"x":3278.1966413235527},"b2":{"y":3208.7302,"x":3351.459592397066}},"1125":{"from_node_id":"2075544","to_node_id":"2076245","b1":{"y":3208.7302,"x":3326.945121340428},"b2":{"y":3208.7302,"x":3366.0841364021285}},"1126":{"from_node_id":"2076246","to_node_id":"2075545","b1":{"y":3208.7302,"x":3733.965403914267},"b2":{"y":3208.7302,"x":3783.216013047556}},"1127":{"from_node_id":"2076246","to_node_id":"2075546","b1":{"y":3208.7302,"x":3731.1678334236008},"b2":{"y":3208.7302,"x":3773.8907780786685}}}},"2075923":{"name":"Acetate reversible transport via proton symport (periplasm)","bigg_id":"ACt2rpp","reversibility":true,"label_x":1238.3366376953127,"label_y":6118.37111328125,"gene_reaction_rule":"","genes":[],"metabolites":[{"coefficient":1,"bigg_id":"ac_c"},{"coefficient":-1,"bigg_id":"ac_p"},{"coefficient":-1,"bigg_id":"h_p"},{"coefficient":1,"bigg_id":"h_c"}],"segments":{"0":{"from_node_id":"2076252","to_node_id":"2075552","b1":{"x":1228.3366376953127,"y":5997.968907518147},"b2":{"x":1228.3366376953127,"y":5950.363760737572}},"1":{"from_node_id":"2076252","to_node_id":"2075428","b1":{"x":1228.3366376953127,"y":5990.17111328125},"b2":{"x":1228.3412763671877,"y":5565.72072265625}},"1135":{"from_node_id":"2076253","to_node_id":"2076251","b1":null,"b2":null},"1136":{"from_node_id":"2076251","to_node_id":"2076252","b1":null,"b2":null},"1137":{"from_node_id":"2075550","to_node_id":"2076253","b1":{"x":1228.3366376953127,"y":6329.587698166716},"b2":{"x":1228.3366376953127,"y":6271.33608874689}},"1138":{"from_node_id":"2075551","to_node_id":"2076253","b1":{"x":1228.3366376953127,"y":6331.37111328125},"b2":{"x":1228.3366376953127,"y":6271.87111328125}}}},"2075927":{"name":"Aconitase (half-reaction B, Isocitrate hydro-lyase)","bigg_id":"ACONTb","reversibility":true,"label_x":3699.39315625,"label_y":4513.6372265625,"gene_reaction_rule":"b0118 or b1276","genes":[{"bigg_id":"b0118","name":"acnB"},{"bigg_id":"b1276","name":"acnA"}],"metabolites":[{"coefficient":-1,"bigg_id":"acon_C_c"},{"coefficient":-1,"bigg_id":"h2o_c"},{"coefficient":1,"bigg_id":"icit_c"}],"segments":{"24":{"from_node_id":"2076263","to_node_id":"2076264","b1":null,"b2":null},"25":{"from_node_id":"2076264","to_node_id":"2075564","b1":{"y":4454.23,"x":3761.858},"b2":{"y":4443.73,"x":3782.858}},"26":{"from_node_id":"2075333","to_node_id":"2076263","b1":{"y":4493.325375980083,"x":3654.8414033097497},"b2":{"y":4483.108612794024,"x":3679.722161617925}},"27":{"from_node_id":"2075563","to_node_id":"2076263","b1":{"y":4478.706676787559,"x":3665.5226961998214},"b2":{"y":4484.348296005018,"x":3676.0031119849464}}}},"2075930":{"name":"Fumarase","bigg_id":"FUM","reversibility":true,"label_x":3105.4937421875,"label_y":3518.03879375,"gene_reaction_rule":"b1612 or b4122 or b1611","genes":[{"bigg_id":"b1612","name":"fumA"},{"bigg_id":"b1611","name":"fumC"},{"bigg_id":"b4122","name":"fumB"}],"metabolites":[{"coefficient":1,"bigg_id":"mal__L_c"},{"coefficient":-1,"bigg_id":"h2o_c"},{"coefficient":-1,"bigg_id":"fum_c"}],"segments":{"39":{"from_node_id":"2076269","to_node_id":"2076270","b1":null,"b2":null},"40":{"from_node_id":"2076270","to_node_id":"2075291","b1":{"y":3528.2802,"x":3063.808},"b2":{"y":3569.2302,"x":3040.358}},"41":{"from_node_id":"2075365","to_node_id":"2076269","b1":{"y":3389.27736643816,"x":3157.6185748702346},"b2":{"y":3433.694349931448,"x":3126.9861724610705}},"42":{"from_node_id":"2075574","to_node_id":"2076269","b1":{"y":3415.2740182408534,"x":3139.6898494890665},"b2":{"y":3441.493345472256,"x":3121.60755484672}}}},"2075931":{"name":"2-dehydro-3-deoxy-phosphogluconate aldolase","bigg_id":"EDA","reversibility":false,"label_x":2087.9142744140627,"label_y":2263.7448484375,"gene_reaction_rule":"b1850","genes":[{"bigg_id":"b1850","name":"eda"}],"metabolites":[{"coefficient":1,"bigg_id":"g3p_c"},{"coefficient":1,"bigg_id":"pyr_c"},{"coefficient":-1,"bigg_id":"2ddg6p_c"}],"segments":{"43":{"from_node_id":"2075575","to_node_id":"2076272","b1":{"y":2283.9655515625,"x":2180.692716796875},"b2":{"y":2283.9694578125,"x":2180.2897626953127}},"44":{"from_node_id":"2076272","to_node_id":"2076271","b1":null,"b2":null},"45":{"from_node_id":"2076271","to_node_id":"2075576","b1":{"y":2284.52561015625,"x":2024.461973728935},"b2":{"y":2285.647436328125,"x":1986.0909723256161}},"46":{"from_node_id":"2076271","to_node_id":"2076584","b1":{"y":2282.64475078125,"x":1897.732595596021},"b2":{"y":4159.75217265625,"x":1935.3673127940283}}}},"2075932":{"name":"Pyruvate formate lyase","bigg_id":"PFL","reversibility":false,"label_x":1839.8579,"label_y":4470.73,"gene_reaction_rule":"(b0902 and b0903) or (b0902 and b3114) or (b3951 and b3952) or ((b0902 and b0903) and b2579)","genes":[{"bigg_id":"b0902","name":"pflA"},{"bigg_id":"b2579","name":"grcA"},{"bigg_id":"b3951","name":"pflD"},{"bigg_id":"b0903","name":"pflB"},{"bigg_id":"b3114","name":"tdcE"},{"bigg_id":"b3952","name":"pflC"}],"metabolites":[{"coefficient":-1,"bigg_id":"coa_c"},{"coefficient":1,"bigg_id":"accoa_c"},{"coefficient":1,"bigg_id":"for_c"},{"coefficient":-1,"bigg_id":"pyr_c"}],"segments":{"47":{"from_node_id":"2076273","to_node_id":"2076275","b1":null,"b2":null},"48":{"from_node_id":"2076275","to_node_id":"2076274","b1":null,"b2":null},"49":{"from_node_id":"2075577","to_node_id":"2076273","b1":{"y":4429.99285320054,"x":1771.6805048345605},"b2":{"y":4430.508855960162,"x":1804.704681450368}},"50":{"from_node_id":"2076584","to_node_id":"2076273","b1":{"y":4426.321551352248,"x":1710.8071523642543},"b2":{"y":4430.244037671299,"x":1787.7563109631826}},"51":{"from_node_id":"2076274","to_node_id":"2075578","b1":{"y":4431.73,"x":1954.1769056053279},"b2":{"x":2213.037096744322,"y":4424.595234375}},"52":{"from_node_id":"2076274","to_node_id":"2075382","b1":{"y":4431.73,"x":2003.7880918438136},"b2":{"y":4427.40724609375,"x":2310.5040310158374}}}},"2075940":{"name":"Phosphoglycerate mutase","bigg_id":"PGM","reversibility":true,"label_x":1628.8579,"label_y":3420.7302,"gene_reaction_rule":"b3612 or b4395 or b0755","genes":[{"bigg_id":"b3612","name":"gpmM"},{"bigg_id":"b4395","name":"ytjC"},{"bigg_id":"b0755","name":"gpmA"}],"metabolites":[{"coefficient":-1,"bigg_id":"2pg_c"},{"coefficient":1,"bigg_id":"3pg_c"}],"segments":{"101":{"from_node_id":"2075602","to_node_id":"2076296","b1":{"y":3541.2302,"x":1618.8579},"b2":{"y":3495.7302,"x":1618.8579}},"102":{"from_node_id":"2076296","to_node_id":"2075406","b1":{"y":3412.7302,"x":1618.8579},"b2":{"y":3370.7302,"x":1618.8579}}}},"2075941":{"name":"Ribulose 5-phosphate 3-epimerase","bigg_id":"RPE","reversibility":true,"label_x":2696.984708984375,"label_y":1846.349340625,"gene_reaction_rule":"b4301 or b3386","genes":[{"bigg_id":"b4301","name":"sgcE"},{"bigg_id":"b3386","name":"rpe"}],"metabolites":[{"coefficient":1,"bigg_id":"xu5p__D_c"},{"coefficient":-1,"bigg_id":"ru5p__D_c"}],"segments":{"103":{"from_node_id":"2075465","to_node_id":"2076297","b1":{"y":1711.38166484375,"x":2882.988419921875},"b2":{"y":1762.48166484375,"x":2854.288419921875}},"104":{"from_node_id":"2076297","to_node_id":"2075603","b1":{"y":1858.5816648437499,"x":2799.788419921875},"b2":{"y":1912.48166484375,"x":2768.288419921875}}}},"2075942":{"name":"Fumarate reductase","bigg_id":"FRD2","reversibility":false,"label_x":3484.858,"label_y":3303.7302,"gene_reaction_rule":"b4151 and b4152 and b4153 and b4154","genes":[{"bigg_id":"b4152","name":"frdC"},{"bigg_id":"b4153","name":"frdB"},{"bigg_id":"b4154","name":"frdA"},{"bigg_id":"b4151","name":"frdD"}],"metabolites":[{"coefficient":-1,"bigg_id":"fum_c"},{"coefficient":1,"bigg_id":"succ_c"},{"coefficient":-1,"bigg_id":"mql8_c"},{"coefficient":1,"bigg_id":"mqn8_c"}],"segments":{"105":{"from_node_id":"2076299","to_node_id":"2076300","b1":null,"b2":null},"106":{"from_node_id":"2076300","to_node_id":"2076298","b1":null,"b2":null},"107":{"from_node_id":"2075365","to_node_id":"2076299","b1":{"y":3313.7302,"x":3349.0905169338525},"b2":{"y":3313.7302,"x":3432.9277550801557}},"108":{"from_node_id":"2075604","to_node_id":"2076299","b1":{"y":3313.7302,"x":3425.9016267825136},"b2":{"y":3313.7302,"x":3455.9710880347543}},"109":{"from_node_id":"2076298","to_node_id":"2075545","b1":{"y":3313.7302,"x":3625.8702704460025},"b2":{"y":3313.7302,"x":3702.8989014866747}},"110":{"from_node_id":"2076298","to_node_id":"2075605","b1":{"y":3313.7302,"x":3607.4203658792107},"b2":{"y":3313.7302,"x":3652.938282097369}}}},"2075945":{"name":"Phosphoenolpyruvate synthase","bigg_id":"PPS","reversibility":false,"label_x":1513.048085546875,"label_y":4106.05197734375,"gene_reaction_rule":"b1702","genes":[{"bigg_id":"b1702","name":"ppsA"}],"metabolites":[{"coefficient":2,"bigg_id":"h_c"},{"coefficient":-1,"bigg_id":"pyr_c"},{"coefficient":1,"bigg_id":"amp_c"},{"coefficient":-1,"bigg_id":"atp_c"},{"coefficient":1,"bigg_id":"pep_c"},{"coefficient":-1,"bigg_id":"h2o_c"},{"coefficient":1,"bigg_id":"pi_c"}],"segments":{"120":{"from_node_id":"2076307","to_node_id":"2076306","b1":null,"b2":null},"121":{"from_node_id":"2076306","to_node_id":"2076305","b1":null,"b2":null},"122":{"from_node_id":"2076584","to_node_id":"2076307","b1":{"y":4194.686348312079,"x":1597.8897603515625},"b2":{"y":4165.670468946748,"x":1602.268788671875}},"123":{"from_node_id":"2075610","to_node_id":"2076307","b1":{"y":4197.720467412101,"x":1601.3074849609375},"b2":{"y":4147.279337489255,"x":1602.268788671875}},"124":{"from_node_id":"2075611","to_node_id":"2076307","b1":{"y":4185.322580995495,"x":1602.2686666015625},"b2":{"y":4143.5598250798985,"x":1602.268788671875}},"125":{"from_node_id":"2076305","to_node_id":"2075612","b1":{"y":4031.6610991650537,"x":1602.268788671875},"b2":{"y":3993.0015728678877,"x":1595.54100546875}},"126":{"from_node_id":"2076305","to_node_id":"2075613","b1":{"y":4027.0213174916385,"x":1602.268788671875},"b2":{"y":4000.6020402065033,"x":1594.5799458984375}},"127":{"from_node_id":"2076305","to_node_id":"2075614","b1":{"y":4036.2850469851833,"x":1602.268788671875},"b2":{"y":4007.4535506276948,"x":1591.696523046875}},"128":{"from_node_id":"2076305","to_node_id":"2075338","b1":{"y":4014.349742874341,"x":1602.268788671875},"b2":{"y":3985.27483510197,"x":1597.463124609375}}}},"2075948":{"name":"D-glucose transport via PEP:Pyr PTS (periplasm)","bigg_id":"GLCptspp","reversibility":false,"label_x":1383.0482076171875,"label_y":881.4200803710937,"gene_reaction_rule":"(b2417 and b1621 and b2415 and b2416) or (b2417 and b1101 and b2415 and b2416) or (b1817 and b1818 and b1819 and b2415 and b2416)","genes":[{"bigg_id":"b2417","name":"crr"},{"bigg_id":"b2416","name":"ptsI"},{"bigg_id":"b1818","name":"manY"},{"bigg_id":"b1817","name":"manX"},{"bigg_id":"b2415","name":"ptsH"},{"bigg_id":"b1101","name":"ptsG"},{"bigg_id":"b1621","name":"malX"},{"bigg_id":"b1819","name":"manZ"}],"metabolites":[{"coefficient":1,"bigg_id":"g6p_c"},{"coefficient":-1,"bigg_id":"glc__D_p"},{"coefficient":1,"bigg_id":"pyr_c"},{"coefficient":-1,"bigg_id":"pep_c"}],"segments":{"137":{"from_node_id":"2076314","to_node_id":"2076313","b1":null,"b2":null},"138":{"from_node_id":"2076313","to_node_id":"2076312","b1":null,"b2":null},"139":{"from_node_id":"2075617","to_node_id":"2076314","b1":{"y":638.7868977674909,"x":1675.4695943359375},"b2":{"y":724.1815538126691,"x":1613.8579}},"140":{"from_node_id":"2075323","to_node_id":"2076314","b1":{"y":693.7232558904212,"x":1613.8579},"b2":{"y":744.1281167671264,"x":1613.8579}},"141":{"from_node_id":"2076312","to_node_id":"2075395","b1":{"y":1046.781835615155,"x":1612.5743306640625},"b2":{"y":1308.2305250973918,"x":1613.8579}},"142":{"from_node_id":"2076312","to_node_id":"2075618","b1":{"y":944.1324057631032,"x":1613.8579},"b2":{"y":1316.4822424850836,"x":1620.2757466796875}}}},"2075955":{"name":"Fructose-bisphosphatase","bigg_id":"FBP","reversibility":false,"label_x":1419.384023046875,"label_y":2182.249975390625,"gene_reaction_rule":"b3925 or b4232 or b2930","genes":[{"bigg_id":"b2930","name":"yggF"},{"bigg_id":"b3925","name":"glpX"},{"bigg_id":"b4232","name":"fbp"}],"metabolites":[{"coefficient":1,"bigg_id":"f6p_c"},{"coefficient":-1,"bigg_id":"h2o_c"},{"coefficient":-1,"bigg_id":"fdp_c"},{"coefficient":1,"bigg_id":"pi_c"}],"segments":{"183":{"from_node_id":"2076333","to_node_id":"2076335","b1":null,"b2":null},"184":{"from_node_id":"2076335","to_node_id":"2076334","b1":null,"b2":null},"185":{"from_node_id":"2075638","to_node_id":"2076333","b1":{"y":2296.832949727361,"x":1567.76543409504},"b2":{"y":2246.3610249182084,"x":1568.530160228512}},"186":{"from_node_id":"2075639","to_node_id":"2076333","b1":{"y":2259.7297540809,"x":1568.3276037260468},"b2":{"y":2235.23006622427,"x":1568.698811117814}},"187":{"from_node_id":"2076334","to_node_id":"2075640","b1":{"y":2083.5438522899713,"x":1571.070583027581},"b2":{"y":2052.7757076332377,"x":1571.5668434252702}},"188":{"from_node_id":"2076334","to_node_id":"2075396","b1":{"y":2078.122945237974,"x":1571.1580170122907},"b2":{"y":2034.7060174599137,"x":1571.858290040969}}}},"2075957":{"name":"Triose-phosphate isomerase","bigg_id":"TPI","reversibility":true,"label_x":1449.0089009765625,"label_y":2776.517065234375,"gene_reaction_rule":"b3919","genes":[{"bigg_id":"b3919","name":"tpiA"}],"metabolites":[{"coefficient":1,"bigg_id":"g3p_c"},{"coefficient":-1,"bigg_id":"dhap_c"}],"segments":{"196":{"from_node_id":"2075355","to_node_id":"2076339","b1":{"y":2708.7302,"x":1448.873280859375},"b2":{"y":2710.061498828125,"x":1456.3338521484375}},"197":{"from_node_id":"2076339","to_node_id":"2075576","b1":{"y":2708.8802,"x":1511.6079},"b2":{"y":2709.2302,"x":1555.3579}}}},"2075959":{"name":"Isocitrate lyase","bigg_id":"ICL","reversibility":false,"label_x":3822.858,"label_y":4288.73,"gene_reaction_rule":"b4015","genes":[{"bigg_id":"b4015","name":"aceA"}],"metabolites":[{"coefficient":1,"bigg_id":"succ_c"},{"coefficient":1,"bigg_id":"glx_c"},{"coefficient":-1,"bigg_id":"icit_c"}],"segments":{"200":{"from_node_id":"2075564","to_node_id":"2076341","b1":{"y":4409.23,"x":3812.858},"b2":{"y":4363.73,"x":3812.858}},"201":{"from_node_id":"2076341","to_node_id":"2076342","b1":null,"b2":null},"202":{"from_node_id":"2076342","to_node_id":"2075545","b1":{"y":4090.5800299999996,"x":3812.858},"b2":{"y":3768.2300999999998,"x":3812.858}},"203":{"from_node_id":"2076342","to_node_id":"2075347","b1":{"y":4180.758153694058,"x":3812.858},"b2":{"y":3995.2623222093603,"x":3833.051359375}}}},"2075960":{"name":"Isocitrate dehydrogenase (NADP)","bigg_id":"ICDHyr","reversibility":true,"label_x":4022.742765625,"label_y":4329.3286328125,"gene_reaction_rule":"b1136","genes":[{"bigg_id":"b1136","name":"icd"}],"metabolites":[{"coefficient":1,"bigg_id":"akg_c"},{"coefficient":1,"bigg_id":"nadph_c"},{"coefficient":1,"bigg_id":"co2_c"},{"coefficient":-1,"bigg_id":"icit_c"},{"coefficient":-1,"bigg_id":"nadp_c"}],"segments":{"204":{"from_node_id":"2076344","to_node_id":"2076345","b1":null,"b2":null},"205":{"from_node_id":"2076345","to_node_id":"2076343","b1":null,"b2":null},"206":{"from_node_id":"2075645","to_node_id":"2076344","b1":{"y":4360.924751261829,"x":3929.0590012517246},"b2":{"y":4330.121042566048,"x":3965.2533589692675}},"207":{"from_node_id":"2075564","to_node_id":"2076344","b1":{"y":4409.878264736277,"x":3871.033788934875},"b2":{"y":4328.363932545883,"x":3967.3179632429624}},"208":{"from_node_id":"2076343","to_node_id":"2075440","b1":{"y":4237.833603793017,"x":4071.444583707176},"b2":{"y":4204.547351185057,"x":4116.91874777392}},"209":{"from_node_id":"2076343","to_node_id":"2075646","b1":{"y":4248.010489145444,"x":4060.060271279037},"b2":{"y":4229.816005484814,"x":4080.413422492623}},"210":{"from_node_id":"2076343","to_node_id":"2075647","b1":{"y":4242.427862544566,"x":4066.305243408833},"b2":{"y":4211.207250148554,"x":4101.229996258609}}}},"2075962":{"name":"Malate dehydrogenase (menaquinone 8 as acceptor)","bigg_id":"MDH3","reversibility":false,"label_x":3131.742765625,"label_y":3933.0983640625,"gene_reaction_rule":"b2210","genes":[{"bigg_id":"b2210","name":"mqo"}],"metabolites":[{"coefficient":-1,"bigg_id":"mal__L_c"},{"coefficient":1,"bigg_id":"mql8_c"},{"coefficient":1,"bigg_id":"oaa_c"},{"coefficient":-1,"bigg_id":"mqn8_c"}],"segments":{"213":{"from_node_id":"2076348","to_node_id":"2076347","b1":null,"b2":null},"214":{"from_node_id":"2076347","to_node_id":"2076349","b1":null,"b2":null},"215":{"from_node_id":"2075291","to_node_id":"2076348","b1":{"y":3758.878239114042,"x":3111.1001314446685},"b2":{"y":3817.9854515779625,"x":3120.2596433396507}},"216":{"from_node_id":"2075649","to_node_id":"2076348","b1":{"y":3811.5531812735485,"x":3124.540986659862},"b2":{"y":3841.5768014133146,"x":3119.9647514667085}},"217":{"from_node_id":"2076349","to_node_id":"2075650","b1":{"y":4001.80528806041,"x":3118.1612927879873},"b2":{"y":4049.419621138867,"x":3114.2729473141244}},"218":{"from_node_id":"2076349","to_node_id":"2075295","b1":{"y":4005.4452140933004,"x":3118.2038650222903},"b2":{"y":4096.169895415168,"x":3117.2996203868006}}}},"2075964":{"name":"Enolase","bigg_id":"ENO","reversibility":true,"label_x":1628.8579,"label_y":3650.7302,"gene_reaction_rule":"b2779","genes":[{"bigg_id":"b2779","name":"eno"}],"metabolites":[{"coefficient":1,"bigg_id":"pep_c"},{"coefficient":1,"bigg_id":"h2o_c"},{"coefficient":-1,"bigg_id":"2pg_c"}],"segments":{"221":{"from_node_id":"2075602","to_node_id":"2076352","b1":{"y":3575.7302,"x":1618.8579},"b2":{"y":3610.7302,"x":1618.8579}},"222":{"from_node_id":"2076352","to_node_id":"2076351","b1":null,"b2":null},"223":{"from_node_id":"2076351","to_node_id":"2075653","b1":{"y":3716.955180739588,"x":1618.8579},"b2":{"y":3754.8134691319597,"x":1618.8579}},"224":{"from_node_id":"2076351","to_node_id":"2075338","b1":{"y":3717.2302,"x":1618.8579},"b2":{"y":3755.7302,"x":1618.8579}}}},"2075968":{"name":"D-glucose transport in via proton symport (periplasm)","bigg_id":"GLCt2pp","reversibility":false,"label_x":1129.130116796875,"label_y":870.6545774414062,"gene_reaction_rule":"b2943","genes":[{"bigg_id":"b2943","name":"galP"}],"metabolites":[{"coefficient":1,"bigg_id":"glc__D_c"},{"coefficient":1,"bigg_id":"h_c"},{"coefficient":-1,"bigg_id":"h_p"},{"coefficient":-1,"bigg_id":"glc__D_p"}],"segments":{"245":{"from_node_id":"2076363","to_node_id":"2076364","b1":null,"b2":null},"246":{"from_node_id":"2076364","to_node_id":"2076362","b1":null,"b2":null},"247":{"from_node_id":"2075662","to_node_id":"2076363","b1":{"y":705.6324777135355,"x":1345.8579},"b2":{"y":726.3568769664043,"x":1345.8579}},"248":{"from_node_id":"2075323","to_node_id":"2076363","b1":{"y":704.0405362821658,"x":1518.1299947265625},"b2":{"y":677.128049419806,"x":1344.9698384765625}},"249":{"from_node_id":"2076362","to_node_id":"2075663","b1":{"y":921.2878072156079,"x":1345.8579},"b2":{"y":966.9222240520264,"x":1345.8579}},"250":{"from_node_id":"2076362","to_node_id":"2075664","b1":{"y":951.2302,"x":1345.8579},"b2":{"y":1066.7302,"x":1345.8579}}}},"2075970":{"name":"Phosphotransacetylase","bigg_id":"PTAr","reversibility":true,"label_x":1871.6384954737705,"label_y":4904.029256751863,"gene_reaction_rule":"b2297 or b2458","genes":[{"bigg_id":"b2297","name":"pta"},{"bigg_id":"b2458","name":"eutD"}],"metabolites":[{"coefficient":1,"bigg_id":"coa_c"},{"coefficient":-1,"bigg_id":"accoa_c"},{"coefficient":-1,"bigg_id":"pi_c"},{"coefficient":1,"bigg_id":"actp_c"}],"segments":{"258":{"from_node_id":"2076368","to_node_id":"2076370","b1":null,"b2":null},"259":{"from_node_id":"2076370","to_node_id":"2076369","b1":null,"b2":null},"260":{"from_node_id":"2075382","to_node_id":"2076368","b1":{"x":2014.7040693359377,"y":4741.808384314682},"b2":{"x":1943.6877775275352,"y":4796.482753368663}},"261":{"from_node_id":"2075668","to_node_id":"2076368","b1":{"x":1967.093105727025,"y":4778.152878570891},"b2":{"x":1938.7230452186,"y":4800.3708817833385}},"262":{"from_node_id":"2076369","to_node_id":"2075462","b1":{"x":1830.2153936256639,"y":4887.178818113957},"b2":{"x":1795.6865796035638,"y":4917.880459017917}},"263":{"from_node_id":"2076369","to_node_id":"2075669","b1":{"x":1825.4059991174313,"y":4890.945293782984},"b2":{"x":1794.649035617551,"y":4916.863115347261}}}},"2075971":{"name":"Glyceraldehyde-3-phosphate dehydrogenase","bigg_id":"GAPD","reversibility":true,"label_x":1436.398183203125,"label_y":2856.308569140625,"gene_reaction_rule":"b1779","genes":[{"bigg_id":"b1779","name":"gapA"}],"metabolites":[{"coefficient":-1,"bigg_id":"g3p_c"},{"coefficient":-1,"bigg_id":"nad_c"},{"coefficient":1,"bigg_id":"h_c"},{"coefficient":1,"bigg_id":"nadh_c"},{"coefficient":-1,"bigg_id":"pi_c"},{"coefficient":1,"bigg_id":"13dpg_c"}],"segments":{"264":{"from_node_id":"2076372","to_node_id":"2076371","b1":null,"b2":null},"265":{"from_node_id":"2076371","to_node_id":"2076373","b1":null,"b2":null},"266":{"from_node_id":"2075670","to_node_id":"2076372","b1":{"y":2772.381550626507,"x":1617.8579},"b2":{"y":2804.125605187952,"x":1617.8579}},"267":{"from_node_id":"2075671","to_node_id":"2076372","b1":{"y":2797.864445726291,"x":1620.5206197265625},"b2":{"y":2808.5752832882,"x":1617.8579}},"268":{"from_node_id":"2075576","to_node_id":"2076372","b1":{"y":2763.7302,"x":1617.8579},"b2":{"y":2801.5302,"x":1617.8579}},"269":{"from_node_id":"2076373","to_node_id":"2075672","b1":{"y":2884.120710496809,"x":1619.3042503498937},"b2":{"y":2915.365234989363,"x":1620.3457344996455}},"270":{"from_node_id":"2076373","to_node_id":"2075673","b1":{"y":2888.3273853515684,"x":1619.4444728450521},"b2":{"y":2929.3874845052273,"x":1620.8131428168408}},"271":{"from_node_id":"2076373","to_node_id":"2075408","b1":{"y":2890.2193756860934,"x":1619.5075391895364},"b2":{"y":2935.694118953645,"x":1621.0233639651215}}}},"2075973":{"name":"Succinyl-CoA synthetase (ADP-forming)","bigg_id":"SUCOAS","reversibility":true,"label_x":4047.858,"label_y":3466.7302,"gene_reaction_rule":"b0728 and b0729","genes":[{"bigg_id":"b0728","name":"sucC"},{"bigg_id":"b0729","name":"sucD"}],"metabolites":[{"coefficient":1,"bigg_id":"succoa_c"},{"coefficient":-1,"bigg_id":"coa_c"},{"coefficient":1,"bigg_id":"adp_c"},{"coefficient":-1,"bigg_id":"atp_c"},{"coefficient":-1,"bigg_id":"succ_c"},{"coefficient":1,"bigg_id":"pi_c"}],"segments":{"278":{"from_node_id":"2076377","to_node_id":"2076378","b1":null,"b2":null},"279":{"from_node_id":"2076378","to_node_id":"2076379","b1":null,"b2":null},"280":{"from_node_id":"2075545","to_node_id":"2076377","b1":{"y":3372.6280212082415,"x":3934.1907463016614},"b2":{"y":3419.4723979249725,"x":3984.2942496717487}},"281":{"from_node_id":"2075676","to_node_id":"2076377","b1":{"y":3408.894901624158,"x":3974.3991724871157},"b2":{"y":3434.6796104872474,"x":3998.520351746135}},"282":{"from_node_id":"2075677","to_node_id":"2076377","b1":{"y":3426.295511143072,"x":3990.677162037068},"b2":{"y":3439.8997933429214,"x":4003.4037486111206}},"283":{"from_node_id":"2076379","to_node_id":"2075678","b1":{"y":3517.0630673368955,"x":4073.869488693657},"b2":{"y":3545.839757789652,"x":4099.5629623121895}},"284":{"from_node_id":"2076379","to_node_id":"2075679","b1":{"y":3521.4022822050883,"x":4077.743787683115},"b2":{"y":3560.303807350295,"x":4112.477292277049}},"285":{"from_node_id":"2076379","to_node_id":"2075680","b1":{"y":3518.5924535105864,"x":4075.235012063024},"b2":{"y":3550.937711701955,"x":4104.114706876746}}}},"2075974":{"name":"Hydrogen transport via diffusion (extracellular to periplasm)","bigg_id":"H2tex","reversibility":true,"label_x":89.73808939972719,"label_y":4405.327585843813,"gene_reaction_rule":"b0241 or b0929 or b1377 or b2215","genes":[{"bigg_id":"b2215","name":"ompC"},{"bigg_id":"b1377","name":"ompN"},{"bigg_id":"b0929","name":"ompF"},{"bigg_id":"b0241","name":"phoE"}],"metabolites":[{"coefficient":1,"bigg_id":"h2_p"},{"coefficient":-1,"bigg_id":"h2_e"}],"segments":{"286":{"from_node_id":"2075681","to_node_id":"2076380","b1":{"x":113.48430479097442,"y":4470.619869143473},"b2":{"x":151.97243003945596,"y":4469.663723308688}},"287":{"from_node_id":"2076380","to_node_id":"2075416","b1":{"x":221.9508395821431,"y":4467.92527633635},"b2":{"x":256.94004435348893,"y":4467.056052850182}}}},"2075975":{"name":"Aconitase (half-reaction A, Citrate hydro-lyase)","bigg_id":"ACONTa","reversibility":true,"label_x":3439.6831953125,"label_y":4536.4253125,"gene_reaction_rule":"b0118 or b1276","genes":[{"bigg_id":"b0118","name":"acnB"},{"bigg_id":"b1276","name":"acnA"}],"metabolites":[{"coefficient":1,"bigg_id":"acon_C_c"},{"coefficient":1,"bigg_id":"h2o_c"},{"coefficient":-1,"bigg_id":"cit_c"}],"segments":{"288":{"from_node_id":"2075384","to_node_id":"2076382","b1":{"y":4478.83859375,"x":3427.3109296875},"b2":{"y":4481.384296875,"x":3439.1480390625}},"289":{"from_node_id":"2076382","to_node_id":"2076381","b1":null,"b2":null},"290":{"from_node_id":"2076381","to_node_id":"2075333","b1":{"y":4496.601290399764,"x":3508.293070294817},"b2":{"y":4501.108910707549,"x":3526.4596015035563}},"291":{"from_node_id":"2076381","to_node_id":"2075563","b1":{"y":4497.297464019192,"x":3514.3845894648116},"b2":{"y":4517.853317563975,"x":3546.764665403539}}}},"2075976":{"name":"Phosphofructokinase","bigg_id":"PFK","reversibility":false,"label_x":1673.8579,"label_y":2148.7302,"gene_reaction_rule":"b3916 or b1723","genes":[{"bigg_id":"b3916","name":"pfkA"},{"bigg_id":"b1723","name":"pfkB"}],"metabolites":[{"coefficient":1,"bigg_id":"adp_c"},{"coefficient":-1,"bigg_id":"f6p_c"},{"coefficient":-1,"bigg_id":"atp_c"},{"coefficient":1,"bigg_id":"fdp_c"},{"coefficient":1,"bigg_id":"h_c"}],"segments":{"292":{"from_node_id":"2076384","to_node_id":"2076385","b1":null,"b2":null},"293":{"from_node_id":"2076385","to_node_id":"2076383","b1":null,"b2":null},"294":{"from_node_id":"2075396","to_node_id":"2076384","b1":{"y":2045.5015441634719,"x":1663.8579},"b2":{"y":2079.564801491229,"x":1663.8579}},"295":{"from_node_id":"2075682","to_node_id":"2076384","b1":{"y":2066.7262939883894,"x":1663.8579},"b2":{"y":2089.1290281965166,"x":1663.8579}},"296":{"from_node_id":"2076383","to_node_id":"2075683","b1":{"y":2238.8333911282516,"x":1663.8579},"b2":{"y":2271.7408370941725,"x":1663.8579}},"297":{"from_node_id":"2076383","to_node_id":"2075638","b1":{"y":2246.3140481277087,"x":1663.8579},"b2":{"y":2296.676360425696,"x":1663.8579}},"298":{"from_node_id":"2076383","to_node_id":"2075684","b1":{"y":2238.4073707600655,"x":1663.8579},"b2":{"y":2270.3207692002193,"x":1663.8579}}}},"2075978":{"name":"Acetate transport via diffusion (extracellular to periplasm)","bigg_id":"ACtex","reversibility":true,"label_x":1249.9225751953127,"label_y":6498.64162109375,"gene_reaction_rule":"b0241 or b0929 or b1377 or b2215","genes":[{"bigg_id":"b2215","name":"ompC"},{"bigg_id":"b0241","name":"phoE"},{"bigg_id":"b1377","name":"ompN"},{"bigg_id":"b0929","name":"ompF"}],"metabolites":[{"coefficient":-1,"bigg_id":"ac_e"},{"coefficient":1,"bigg_id":"ac_p"}],"segments":{"306":{"from_node_id":"2075689","to_node_id":"2076389","b1":{"x":1230.8866376953129,"y":6609.87111328125},"b2":{"x":1229.8366376953127,"y":6571.37111328125}},"307":{"from_node_id":"2076389","to_node_id":"2075551","b1":{"x":1228.3366376953127,"y":6501.37111328125},"b2":{"x":1228.3366376953127,"y":6466.37111328125}}}},"2075979":{"name":"ATP maintenance requirement","bigg_id":"ATPM","reversibility":false,"label_x":3683.55721875,"label_y":2490.1980955078125,"gene_reaction_rule":"","genes":[],"metabolites":[{"coefficient":1,"bigg_id":"adp_c"},{"coefficient":1,"bigg_id":"h_c"},{"coefficient":-1,"bigg_id":"h2o_c"},{"coefficient":1,"bigg_id":"pi_c"},{"coefficient":-1,"bigg_id":"atp_c"}],"segments":{"308":{"from_node_id":"2076391","to_node_id":"2076392","b1":null,"b2":null},"309":{"from_node_id":"2076392","to_node_id":"2076390","b1":null,"b2":null},"310":{"from_node_id":"2075690","to_node_id":"2076391","b1":{"x":3618.01864453125,"y":2513.5242673828125},"b2":{"x":3669.46864453125,"y":2513.5242673828125}},"311":{"from_node_id":"2075691","to_node_id":"2076391","b1":{"x":3631.010380632837,"y":2513.5242673828125},"b2":{"x":3673.3661653617264,"y":2513.5242673828125}},"312":{"from_node_id":"2076390","to_node_id":"2075692","b1":{"x":3789.01864453125,"y":2513.5242673828125},"b2":{"x":3848.51864453125,"y":2513.5242673828125}},"313":{"from_node_id":"2076390","to_node_id":"2075693","b1":{"x":3785.0628432863678,"y":2513.5242673828125},"b2":{"x":3848.658812256641,"y":2511.8584958984375}},"314":{"from_node_id":"2076390","to_node_id":"2075694","b1":{"x":3783.799731780212,"y":2513.5242673828125},"b2":{"x":3831.1222686944557,"y":2513.5242673828125}}}},"2075980":{"name":"Phosphofructokinase (s7p)","bigg_id":"PFK_3","reversibility":false,"label_x":2718.763505489932,"label_y":2833.560945326842,"gene_reaction_rule":"b3916","genes":[{"bigg_id":"b3916","name":"pfkA"}],"metabolites":[{"coefficient":1,"bigg_id":"h_c"},{"coefficient":-1,"bigg_id":"atp_c"},{"coefficient":-1,"bigg_id":"s7p_c"},{"coefficient":1,"bigg_id":"adp_c"},{"coefficient":1,"bigg_id":"s17bp_c"}],"segments":{"315":{"from_node_id":"2076395","to_node_id":"2076393","b1":null,"b2":null},"316":{"from_node_id":"2076393","to_node_id":"2076394","b1":null,"b2":null},"317":{"from_node_id":"2075695","to_node_id":"2076395","b1":{"y":2737.85022320615,"x":2666.9690280989234},"b2":{"y":2777.6139315034643,"x":2667.9973774782497}},"318":{"from_node_id":"2075696","to_node_id":"2076395","b1":{"y":2681.3380244505647,"x":2668.2197665924778},"b2":{"y":2682.6239019466316,"x":2669.800725177023}},"319":{"from_node_id":"2076394","to_node_id":"2075697","b1":{"y":2850.2973765240868,"x":2669.87708082521},"b2":{"y":2918.76251507397,"x":2664.8337350273023}},"320":{"from_node_id":"2076394","to_node_id":"2075698","b1":{"y":2853.8451032804705,"x":2669.968830381882},"b2":{"y":2930.5882709285784,"x":2665.1395668828777}},"321":{"from_node_id":"2076394","to_node_id":"2075353","b1":{"y":2854.1356334285865,"x":2669.9763439290414},"b2":{"y":2967.065005536888,"x":2669.7407839150746}}}},"2075989":{"name":"Malate dehydrogenase (ubiquinone 8 as acceptor)","bigg_id":"MDH2","reversibility":false,"label_x":2863.31503125,"label_y":3921.154028125,"gene_reaction_rule":"b2210","genes":[{"bigg_id":"b2210","name":"mqo"}],"metabolites":[{"coefficient":-1,"bigg_id":"mal__L_c"},{"coefficient":1,"bigg_id":"q8h2_c"},{"coefficient":1,"bigg_id":"oaa_c"},{"coefficient":-1,"bigg_id":"q8_c"}],"segments":{"363":{"from_node_id":"2076416","to_node_id":"2076415","b1":null,"b2":null},"364":{"from_node_id":"2076415","to_node_id":"2076417","b1":null,"b2":null},"365":{"from_node_id":"2075717","to_node_id":"2076416","b1":{"y":3820.3044147125033,"x":2961.4937421875},"b2":{"y":3843.783128476251,"x":2961.4937421875}},"366":{"from_node_id":"2075291","to_node_id":"2076416","b1":{"y":3770.604962776359,"x":2962.936125},"b2":{"y":3818.0554218016578,"x":2961.4937421875}},"367":{"from_node_id":"2076417","to_node_id":"2075295","b1":{"y":3989.869462106514,"x":2961.4937421875},"b2":{"y":4066.71361275088,"x":2962.936125}},"368":{"from_node_id":"2076417","to_node_id":"2075718","b1":{"y":3965.9388209974477,"x":2961.4937421875},"b2":{"y":3994.1567231164927,"x":2961.4937421875}}}},"2075993":{"name":"Transketolase","bigg_id":"TKT1","reversibility":true,"label_x":2915.19442578125,"label_y":2195.1667234375,"gene_reaction_rule":"b2935 or b2465","genes":[{"bigg_id":"b2935","name":"tktA"},{"bigg_id":"b2465","name":"tktB"}],"metabolites":[{"coefficient":-1,"bigg_id":"r5p_c"},{"coefficient":1,"bigg_id":"g3p_c"},{"coefficient":1,"bigg_id":"s7p_c"},{"coefficient":-1,"bigg_id":"xu5p__D_c"}],"segments":{"387":{"from_node_id":"2076428","to_node_id":"2076429","b1":null,"b2":null},"388":{"from_node_id":"2076429","to_node_id":"2076427","b1":null,"b2":null},"389":{"from_node_id":"2075603","to_node_id":"2076428","b1":{"y":2043.346331230443,"x":2888.6124263650145},"b2":{"y":2088.598157044914,"x":2892.0880388470046}},"390":{"from_node_id":"2075464","to_node_id":"2076428","b1":{"y":2050.66969324974,"x":2890.7568759860824},"b2":{"y":2088.9987178967967,"x":2892.132545608325}},"391":{"from_node_id":"2076427","to_node_id":"2075576","b1":{"y":2715.5546748115066,"x":2896.1632075386083},"b2":{"y":2697.960545725856,"x":2959.6753259099432}},"392":{"from_node_id":"2076427","to_node_id":"2075696","b1":{"y":2517.1477660368037,"x":2892.0815294517133},"b2":{"y":2550.213783934218,"x":2914.8291367237507}}}},"2075994":{"name":"NAD(P) transhydrogenase (periplasm)","bigg_id":"THD2pp","reversibility":false,"label_x":3140.524259765625,"label_y":830.78879375,"gene_reaction_rule":"b1602 and b1603","genes":[{"bigg_id":"b1602","name":"pntB"},{"bigg_id":"b1603","name":"pntA"}],"metabolites":[{"coefficient":2,"bigg_id":"h_c"},{"coefficient":1,"bigg_id":"nadph_c"},{"coefficient":-1,"bigg_id":"nadh_c"},{"coefficient":-2,"bigg_id":"h_p"},{"coefficient":-1,"bigg_id":"nadp_c"},{"coefficient":1,"bigg_id":"nad_c"}],"segments":{"393":{"from_node_id":"2076430","to_node_id":"2076431","b1":null,"b2":null},"394":{"from_node_id":"2076431","to_node_id":"2076432","b1":null,"b2":null},"395":{"from_node_id":"2075726","to_node_id":"2076430","b1":{"x":3132.764494140625,"y":579.6420843544452},"b2":{"x":3134.34481640625,"y":656.844335374693}},"396":{"from_node_id":"2075727","to_node_id":"2076430","b1":{"x":3336.618986328125,"y":517.0986616257543},"b2":{"x":3134.34481640625,"y":635.2368200306951}},"397":{"from_node_id":"2075728","to_node_id":"2076430","b1":{"x":2939.972013671875,"y":547.123747074973},"b2":{"x":3132.764494140625,"y":606.7919958119451}},"398":{"from_node_id":"2076432","to_node_id":"2075729","b1":{"x":3134.34481640625,"y":795.0447141601562},"b2":{"x":3134.34481640625,"y":861.5447141601562}},"399":{"from_node_id":"2076432","to_node_id":"2075730","b1":{"x":3134.34481640625,"y":806.7939377551525},"b2":{"x":3134.34481640625,"y":900.7087928101437}},"400":{"from_node_id":"2076432","to_node_id":"2075731","b1":{"x":3134.34481640625,"y":806.7939377551525},"b2":{"x":3134.34481640625,"y":900.7087928101437}}}},"2075997":{"name":"Alcohol dehydrogenase (ethanol)","bigg_id":"ALCD2x","reversibility":true,"label_x":1914.573596426665,"label_y":6003.876690460938,"gene_reaction_rule":"b1478 or b1241 or b0356","genes":[{"bigg_id":"b1478","name":"adhP"},{"bigg_id":"b1241","name":"adhE"},{"bigg_id":"b0356","name":"frmA"}],"metabolites":[{"coefficient":-1,"bigg_id":"etoh_c"},{"coefficient":1,"bigg_id":"h_c"},{"coefficient":-1,"bigg_id":"nad_c"},{"coefficient":1,"bigg_id":"acald_c"},{"coefficient":1,"bigg_id":"nadh_c"}],"segments":{"413":{"from_node_id":"2076440","to_node_id":"2076441","b1":null,"b2":null},"414":{"from_node_id":"2076441","to_node_id":"2076439","b1":null,"b2":null},"415":{"from_node_id":"2075357","to_node_id":"2076440","b1":{"x":1888.5710126953127,"y":6101.95509765625},"b2":{"x":1884.3519967710063,"y":6048.555393494982}},"416":{"from_node_id":"2075736","to_node_id":"2076440","b1":{"x":1884.967723057177,"y":6093.605621060403},"b2":{"x":1884.2797033441693,"y":6044.716533913131}},"417":{"from_node_id":"2076439","to_node_id":"2075737","b1":{"x":1879.547665290414,"y":5849.035382164998},"b2":{"x":1878.8596455774045,"y":5812.500787205225}},"418":{"from_node_id":"2076439","to_node_id":"2075537","b1":{"x":1878.9952220114128,"y":5819.700043285941},"b2":{"x":1880.0100622115156,"y":5649.22462890625}},"419":{"from_node_id":"2076439","to_node_id":"2075738","b1":{"x":1879.379311217429,"y":5840.095597810014},"b2":{"x":1878.2984653341273,"y":5782.70150602195}}}},"2076000":{"name":"Aldehyde dehydrogenase (acetaldehyde, NAD)","bigg_id":"ALDD2x","reversibility":false,"label_x":1515.8050214843752,"label_y":5372.0815625,"gene_reaction_rule":"b1300","genes":[{"bigg_id":"b1300","name":"puuC"}],"metabolites":[{"coefficient":2,"bigg_id":"h_c"},{"coefficient":-1,"bigg_id":"acald_c"},{"coefficient":1,"bigg_id":"ac_c"},{"coefficient":1,"bigg_id":"nadh_c"},{"coefficient":-1,"bigg_id":"h2o_c"},{"coefficient":-1,"bigg_id":"nad_c"}],"segments":{"429":{"from_node_id":"2076446","to_node_id":"2076447","b1":null,"b2":null},"430":{"from_node_id":"2076447","to_node_id":"2076448","b1":null,"b2":null},"431":{"from_node_id":"2075742","to_node_id":"2076446","b1":{"x":1718.5492492611493,"y":5416.72072265625},"b2":{"x":1676.4036682353762,"y":5416.72072265625}},"432":{"from_node_id":"2075537","to_node_id":"2076446","b1":{"x":1772.7626467487735,"y":5416.72072265625},"b2":{"x":1692.6676874816635,"y":5416.72072265625}},"433":{"from_node_id":"2075743","to_node_id":"2076446","b1":{"x":1723.3412763671877,"y":5416.72072265625},"b2":{"x":1677.8412763671877,"y":5416.72072265625}},"434":{"from_node_id":"2076448","to_node_id":"2075744","b1":{"x":1537.9390706040845,"y":5416.72072265625},"b2":{"x":1490.3339238235103,"y":5416.72072265625}},"435":{"from_node_id":"2076448","to_node_id":"2075428","b1":{"x":1508.1584854922276,"y":5416.72072265625},"b2":{"x":1391.0653067839867,"y":5416.72072265625}},"436":{"from_node_id":"2076448","to_node_id":"2075745","b1":{"x":1535.4939570495958,"y":5416.72072265625},"b2":{"x":1482.1835453085487,"y":5416.72072265625}}}},"2076004":{"name":"Citrate lyase","bigg_id":"CITL","reversibility":false,"label_x":3221.991544921875,"label_y":4281.536640625,"gene_reaction_rule":"(b0615 and b0616 and b0617) and b0614","genes":[{"bigg_id":"b0617","name":"citD"},{"bigg_id":"b0614","name":"citX"},{"bigg_id":"b0615","name":"citF"},{"bigg_id":"b0616","name":"citE"}],"metabolites":[{"coefficient":1,"bigg_id":"ac_c"},{"coefficient":1,"bigg_id":"oaa_c"},{"coefficient":-1,"bigg_id":"cit_c"}],"segments":{"454":{"from_node_id":"2075384","to_node_id":"2076457","b1":{"y":4434.98,"x":3335.808},"b2":{"y":4384.23,"x":3291.358}},"455":{"from_node_id":"2076457","to_node_id":"2076456","b1":null,"b2":null},"456":{"from_node_id":"2076456","to_node_id":"2075295","b1":{"y":4251.351354383391,"x":3156.7453729404388},"b2":{"y":4215.467847944637,"x":3114.4825764681286}},"457":{"from_node_id":"2076456","to_node_id":"2075754","b1":{"y":4259.547706077668,"x":3166.3988538248095},"b2":{"y":4242.789020258894,"x":3146.6608460826988}}}},"2076006":{"name":"Glucose transport via diffusion (extracellular to periplasm)","bigg_id":"GLCtex_copy1","reversibility":true,"label_x":1627.73631796875,"label_y":533.6033079101562,"gene_reaction_rule":"b0241 or b0929 or b1377 or b2215","genes":[{"bigg_id":"b2215","name":"ompC"},{"bigg_id":"b1377","name":"ompN"},{"bigg_id":"b0929","name":"ompF"},{"bigg_id":"b0241","name":"phoE"}],"metabolites":[{"coefficient":1,"bigg_id":"glc__D_p"},{"coefficient":-1,"bigg_id":"glc__D_e"}],"segments":{"464":{"from_node_id":"2075757","to_node_id":"2076461","b1":{"x":1611.7078999999999,"y":516.6857223710938},"b2":{"x":1611.3579,"y":499.7393042382812}},"465":{"from_node_id":"2076461","to_node_id":"2075323","b1":{"y":545.2302,"x":1611.0079},"b2":{"y":562.5221921875,"x":1610.4698384765625}}}},"2076008":{"name":"Succinate dehydrogenase (irreversible)","bigg_id":"SUCDi","reversibility":false,"label_x":3509.070890625,"label_y":3430.937963671875,"gene_reaction_rule":"b0721 and b0722 and b0723 and b0724","genes":[{"bigg_id":"b0724","name":"sdhB"},{"bigg_id":"b0721","name":"sdhC"},{"bigg_id":"b0722","name":"sdhD"},{"bigg_id":"b0723","name":"sdhA"}],"metabolites":[{"coefficient":1,"bigg_id":"fum_c"},{"coefficient":-1,"bigg_id":"q8_c"},{"coefficient":-1,"bigg_id":"succ_c"},{"coefficient":1,"bigg_id":"q8h2_c"}],"segments":{"468":{"from_node_id":"2076465","to_node_id":"2076464","b1":null,"b2":null},"469":{"from_node_id":"2076464","to_node_id":"2076463","b1":null,"b2":null},"470":{"from_node_id":"2075545","to_node_id":"2076465","b1":{"y":3388.7302,"x":3742.5254411366805},"b2":{"y":3388.7302,"x":3679.7582323410043}},"471":{"from_node_id":"2075759","to_node_id":"2076465","b1":{"y":3388.7302,"x":3704.831550965852},"b2":{"y":3388.7302,"x":3668.450065289756}},"472":{"from_node_id":"2076463","to_node_id":"2075760","b1":{"y":3388.7302,"x":3408.5677935634226},"b2":{"y":3388.7302,"x":3375.223978544742}},"473":{"from_node_id":"2076463","to_node_id":"2075365","b1":{"y":3388.7302,"x":3393.905279920533},"b2":{"y":3388.7302,"x":3326.348933068442}}}},"2076010":{"name":"Transaldolase","bigg_id":"TALA","reversibility":true,"label_x":2713.1527908429434,"label_y":2336.693470664108,"gene_reaction_rule":"b2464 or b0008","genes":[{"bigg_id":"b2464","name":"talA"},{"bigg_id":"b0008","name":"talB"}],"metabolites":[{"coefficient":-1,"bigg_id":"g3p_c"},{"coefficient":1,"bigg_id":"f6p_c"},{"coefficient":-1,"bigg_id":"s7p_c"},{"coefficient":1,"bigg_id":"e4p_c"}],"segments":{"476":{"from_node_id":"2076468","to_node_id":"2076469","b1":null,"b2":null},"477":{"from_node_id":"2076469","to_node_id":"2076467","b1":null,"b2":null},"478":{"from_node_id":"2075576","to_node_id":"2076468","b1":{"y":2437.6079780121117,"x":2487.349455078125},"b2":{"y":2520.427616602643,"x":2660.98799984928}},"479":{"from_node_id":"2075696","to_node_id":"2076468","b1":{"y":2454.970813571239,"x":2668.0641796244854},"b2":{"y":2381.5568088005566,"x":2667.090147457323}},"480":{"from_node_id":"2076467","to_node_id":"2075396","b1":{"y":2132.981630256176,"x":2662.802534374014},"b2":{"y":2218.6959494151606,"x":2239.8168623046877}},"481":{"from_node_id":"2076467","to_node_id":"2075354","b1":{"y":2193.5411049152613,"x":2665.1924743143836},"b2":{"y":2160.945162621386,"x":2664.6553468739216}}}},"2076011":{"name":"Transketolase","bigg_id":"TKT2","reversibility":true,"label_x":2200.228849609375,"label_y":1986.204809375,"gene_reaction_rule":"b2935 or b2465","genes":[{"bigg_id":"b2935","name":"tktA"},{"bigg_id":"b2465","name":"tktB"}],"metabolites":[{"coefficient":1,"bigg_id":"g3p_c"},{"coefficient":1,"bigg_id":"f6p_c"},{"coefficient":-1,"bigg_id":"e4p_c"},{"coefficient":-1,"bigg_id":"xu5p__D_c"}],"segments":{"482":{"from_node_id":"2076470","to_node_id":"2076471","b1":null,"b2":null},"483":{"from_node_id":"2076471","to_node_id":"2076472","b1":null,"b2":null},"484":{"from_node_id":"2075603","to_node_id":"2076470","b1":{"y":1951.7852537109375,"x":2592.1910836183065},"b2":{"y":1944.7164060546875,"x":2556.6443752808045}},"485":{"from_node_id":"2075354","to_node_id":"2076470","b1":{"y":1947.5439217710036,"x":2490.8241202639665},"b2":{"y":1944.716528125,"x":2482.565134691554}},"486":{"from_node_id":"2076472","to_node_id":"2075396","b1":{"y":1940.38498515625,"x":1763.9251155204452},"b2":{"y":1938.4683591796875,"x":1765.4729429457548}},"487":{"from_node_id":"2076472","to_node_id":"2075576","b1":{"y":1944.716528125,"x":2063.8047937392857},"b2":{"y":1942.15744609375,"x":2086.412324443452}}}},"2076013":{"name":"2-Oxogluterate dehydrogenase","bigg_id":"AKGDH","reversibility":false,"label_x":4185.5308515625,"label_y":3832.7302,"gene_reaction_rule":"b0116 and b0726 and b0727","genes":[{"bigg_id":"b0116","name":"lpd"},{"bigg_id":"b0726","name":"sucA"},{"bigg_id":"b0727","name":"sucB"}],"metabolites":[{"coefficient":1,"bigg_id":"succoa_c"},{"coefficient":-1,"bigg_id":"nad_c"},{"coefficient":-1,"bigg_id":"coa_c"},{"coefficient":-1,"bigg_id":"akg_c"},{"coefficient":1,"bigg_id":"nadh_c"},{"coefficient":1,"bigg_id":"co2_c"}],"segments":{"490":{"from_node_id":"2076474","to_node_id":"2076475","b1":null,"b2":null},"491":{"from_node_id":"2076475","to_node_id":"2076476","b1":null,"b2":null},"492":{"from_node_id":"2075762","to_node_id":"2076474","b1":{"y":3980.657238972404,"x":4179.858},"b2":{"y":3917.072569504221,"x":4178.4156171875}},"493":{"from_node_id":"2075763","to_node_id":"2076474","b1":{"y":3968.0509142803235,"x":4179.858},"b2":{"y":3913.290672096597,"x":4178.4156171875}},"494":{"from_node_id":"2075440","to_node_id":"2076474","b1":{"y":3996.84852893594,"x":4179.858},"b2":{"y":3921.929956493282,"x":4178.4156171875}},"495":{"from_node_id":"2076476","to_node_id":"2075679","b1":{"y":3750.682031512696,"x":4169.486375381713},"b2":{"y":3701.5696383756535,"x":4163.952584605708}},"496":{"from_node_id":"2076476","to_node_id":"2075764","b1":{"y":3755.529572495557,"x":4170.032577182598},"b2":{"y":3717.728108318524,"x":4165.773257275327}},"497":{"from_node_id":"2076476","to_node_id":"2075765","b1":{"y":3755.458414738617,"x":4170.024559407168},"b2":{"y":3717.4909157953903,"x":4165.7465313572275}}}},"2076018":{"name":"Aldehyde dehydrogenase (acetaldehyde, NADP)","bigg_id":"ALDD2y","reversibility":false,"label_x":1507.7511884765627,"label_y":5491.808125,"gene_reaction_rule":"b3588","genes":[{"bigg_id":"b3588","name":"aldB"}],"metabolites":[{"coefficient":2,"bigg_id":"h_c"},{"coefficient":1,"bigg_id":"nadph_c"},{"coefficient":1,"bigg_id":"ac_c"},{"coefficient":-1,"bigg_id":"acald_c"},{"coefficient":-1,"bigg_id":"nadp_c"},{"coefficient":-1,"bigg_id":"h2o_c"}],"segments":{"515":{"from_node_id":"2076486","to_node_id":"2076484","b1":null,"b2":null},"516":{"from_node_id":"2076484","to_node_id":"2076485","b1":null,"b2":null},"517":{"from_node_id":"2075772","to_node_id":"2076486","b1":{"x":1712.1929244385328,"y":5521.72072265625},"b2":{"x":1674.4967707885912,"y":5521.72072265625}},"518":{"from_node_id":"2075537","to_node_id":"2076486","b1":{"x":1770.3278827091963,"y":5521.72072265625},"b2":{"x":1691.9372582697902,"y":5521.72072265625}},"519":{"from_node_id":"2075773","to_node_id":"2076486","b1":{"x":1730.4523018764676,"y":5521.72072265625},"b2":{"x":1679.9745840199716,"y":5521.72072265625}},"520":{"from_node_id":"2076485","to_node_id":"2075774","b1":{"x":1536.04217324621,"y":5521.72072265625},"b2":{"x":1484.010932630595,"y":5521.72072265625}},"521":{"from_node_id":"2076485","to_node_id":"2075775","b1":{"x":1537.9390706040845,"y":5521.72072265625},"b2":{"x":1490.3339238235103,"y":5521.72072265625}},"522":{"from_node_id":"2076485","to_node_id":"2075428","b1":{"x":1508.2763185623517,"y":5521.72072265625},"b2":{"x":1391.4580836844011,"y":5521.72072265625}}}},"2076019":{"name":"6-phosphogluconate dehydratase","bigg_id":"EDD","reversibility":false,"label_x":2348.88094921875,"label_y":2067.638647265625,"gene_reaction_rule":"b1851","genes":[{"bigg_id":"b1851","name":"edd"}],"metabolites":[{"coefficient":-1,"bigg_id":"6pgc_c"},{"coefficient":1,"bigg_id":"h2o_c"},{"coefficient":1,"bigg_id":"2ddg6p_c"}],"segments":{"523":{"from_node_id":"2075444","to_node_id":"2076487","b1":{"y":1796.88166484375,"x":2449.1884199218753},"b2":{"y":1731.614721484375,"x":2447.65731640625}},"524":{"from_node_id":"2076487","to_node_id":"2076488","b1":null,"b2":null},"525":{"from_node_id":"2076488","to_node_id":"2075575","b1":{"y":2288.195584043048,"x":2447.76962109375},"b2":{"y":2287.937404622659,"x":2380.94442578125}},"526":{"from_node_id":"2076488","to_node_id":"2075776","b1":{"y":2162.0086563213135,"x":2450.65731640625},"b2":{"y":2205.8512588314616,"x":2448.66122265625}}}},"2076023":{"name":"Malate oxidase","bigg_id":"MOX","reversibility":true,"label_x":2740.043546875,"label_y":3950.0983640625,"gene_reaction_rule":"","genes":[],"metabolites":[{"coefficient":1,"bigg_id":"h2o2_c"},{"coefficient":1,"bigg_id":"oaa_c"},{"coefficient":-1,"bigg_id":"o2_c"},{"coefficient":-1,"bigg_id":"mal__L_c"}],"segments":{"542":{"from_node_id":"2076496","to_node_id":"2076497","b1":null,"b2":null},"543":{"from_node_id":"2076497","to_node_id":"2076495","b1":null,"b2":null},"544":{"from_node_id":"2075784","to_node_id":"2076496","b1":{"y":3842.6273566140176,"x":2842.4689679323483},"b2":{"y":3868.703936827955,"x":2850.5349427234546}},"545":{"from_node_id":"2075291","to_node_id":"2076496","b1":{"y":3762.3761593853214,"x":2849.340181405218},"b2":{"y":3843.7631479718466,"x":2853.0290216090657}},"546":{"from_node_id":"2076495","to_node_id":"2075295","b1":{"y":4088.979131114459,"x":2846.8765546875},"b2":{"y":4090.0179781940296,"x":2851.203703125}},"547":{"from_node_id":"2076495","to_node_id":"2075785","b1":{"y":3979.403934344102,"x":2846.8765546875},"b2":{"y":4012.282296251173,"x":2849.7613203125}}}},"2076024":{"name":"CO2 transporter via diffusion (periplasm)","bigg_id":"CO2tpp","reversibility":true,"label_x":426.41876049804705,"label_y":6128.0825390625,"gene_reaction_rule":"s0001","genes":[{"bigg_id":"s0001","name":"None"}],"metabolites":[{"coefficient":-1,"bigg_id":"co2_p"},{"coefficient":1,"bigg_id":"co2_c"}],"segments":{"548":{"from_node_id":"2075514","to_node_id":"2076498","b1":{"x":416.41876049804705,"y":6367.5825390625},"b2":{"x":416.41876049804705,"y":6273.0825390625}},"549":{"from_node_id":"2076498","to_node_id":"2075786","b1":{"x":416.41876049804705,"y":6105.0825390625},"b2":{"x":416.41876049804705,"y":6028.0825390625}}}},"2076025":{"name":"Malic enzyme (NAD)","bigg_id":"ME1","reversibility":false,"label_x":2573.7378828125,"label_y":3665.27316875,"gene_reaction_rule":"b1479","genes":[{"bigg_id":"b1479","name":"maeA"}],"metabolites":[{"coefficient":1,"bigg_id":"nadh_c"},{"coefficient":-1,"bigg_id":"nad_c"},{"coefficient":-1,"bigg_id":"mal__L_c"},{"coefficient":1,"bigg_id":"co2_c"},{"coefficient":1,"bigg_id":"pyr_c"}],"segments":{"550":{"from_node_id":"2076500","to_node_id":"2076499","b1":null,"b2":null},"551":{"from_node_id":"2076499","to_node_id":"2076501","b1":null,"b2":null},"552":{"from_node_id":"2075787","to_node_id":"2076500","b1":{"y":3624.0241878277875,"x":2738.3549852819256},"b2":{"y":3642.9371463483362,"x":2700.5290682408277}},"553":{"from_node_id":"2075291","to_node_id":"2076500","b1":{"y":3631.9073718088566,"x":2738.935297007287},"b2":{"y":3628.869777323907,"x":2728.6638062896864}},"554":{"from_node_id":"2076501","to_node_id":"2075788","b1":{"y":3718.5427,"x":2549.3179609375},"b2":{"y":3736.0427,"x":2514.3179609375}},"555":{"from_node_id":"2076501","to_node_id":"2076584","b1":{"y":3785.8697598493636,"x":2414.6638412387733},"b2":{"y":4103.3151097843365,"x":2027.965524181327}},"556":{"from_node_id":"2076501","to_node_id":"2075789","b1":{"y":3719.9925603341057,"x":2546.4182402692886},"b2":{"y":3740.8755677803524,"x":2501.768924595545}}}},"2076028":{"name":"NAD transhydrogenase","bigg_id":"NADTRHD","reversibility":false,"label_x":3148.583830078125,"label_y":1139.4557249023437,"gene_reaction_rule":"b3962 or (b1602 and b1603)","genes":[{"bigg_id":"b1602","name":"pntB"},{"bigg_id":"b3962","name":"sthA"},{"bigg_id":"b1603","name":"pntA"}],"metabolites":[{"coefficient":1,"bigg_id":"nadh_c"},{"coefficient":-1,"bigg_id":"nadph_c"},{"coefficient":1,"bigg_id":"nadp_c"},{"coefficient":-1,"bigg_id":"nad_c"}],"segments":{"570":{"from_node_id":"2076510","to_node_id":"2076509","b1":null,"b2":null},"571":{"from_node_id":"2076509","to_node_id":"2076508","b1":null,"b2":null},"572":{"from_node_id":"2075731","to_node_id":"2076510","b1":{"x":3135.34481640625,"y":1019.8392191139928},"b2":{"x":3135.34481640625,"y":1071.433065646307}},"573":{"from_node_id":"2075730","to_node_id":"2076510","b1":{"x":3135.34481640625,"y":1019.0296150191095},"b2":{"x":3135.34481640625,"y":1071.1901844178421}},"574":{"from_node_id":"2076508","to_node_id":"2075728","b1":{"x":3135.34481640625,"y":1207.8823392657027},"b2":{"x":2939.393400390625,"y":1313.134527337499}},"575":{"from_node_id":"2076508","to_node_id":"2075727","b1":{"x":3133.547208984375,"y":1211.2640241500876},"b2":{"x":3329.498625,"y":1307.0291654286775}}}},"2076030":{"name":"Phosphogluconate dehydrogenase","bigg_id":"GND","reversibility":false,"label_x":2614.997892578125,"label_y":1640.813940234375,"gene_reaction_rule":"b2029","genes":[{"bigg_id":"b2029","name":"gnd"}],"metabolites":[{"coefficient":-1,"bigg_id":"6pgc_c"},{"coefficient":1,"bigg_id":"ru5p__D_c"},{"coefficient":-1,"bigg_id":"nadp_c"},{"coefficient":1,"bigg_id":"nadph_c"},{"coefficient":1,"bigg_id":"co2_c"}],"segments":{"582":{"from_node_id":"2076514","to_node_id":"2076516","b1":null,"b2":null},"583":{"from_node_id":"2076516","to_node_id":"2076515","b1":null,"b2":null},"584":{"from_node_id":"2075798","to_node_id":"2076514","b1":{"y":1689.48166484375,"x":2588.450571290498},"b2":{"y":1689.48166484375,"x":2612.137065332462}},"585":{"from_node_id":"2075444","to_node_id":"2076514","b1":{"y":1689.48166484375,"x":2535.288419921875},"b2":{"y":1689.48166484375,"x":2596.1884199218753}},"586":{"from_node_id":"2076515","to_node_id":"2075465","b1":{"y":1689.48166484375,"x":2732.0884199218754},"b2":{"y":1689.48166484375,"x":2799.288419921875}},"587":{"from_node_id":"2076515","to_node_id":"2075799","b1":{"y":1689.48166484375,"x":2719.8347186016404},"b2":{"y":1689.48166484375,"x":2758.442748854426}},"588":{"from_node_id":"2076515","to_node_id":"2075800","b1":{"y":1689.48166484375,"x":2719.9984468518355},"b2":{"y":1689.48166484375,"x":2758.9885096884095}}}},"2076031":{"name":"Hexokinase (D-glucose:ATP)","bigg_id":"HEX1","reversibility":false,"label_x":1455.8579,"label_y":1421.7302,"gene_reaction_rule":"b2388","genes":[{"bigg_id":"b2388","name":"glk"}],"metabolites":[{"coefficient":1,"bigg_id":"g6p_c"},{"coefficient":1,"bigg_id":"h_c"},{"coefficient":-1,"bigg_id":"atp_c"},{"coefficient":1,"bigg_id":"adp_c"},{"coefficient":-1,"bigg_id":"glc__D_c"}],"segments":{"589":{"from_node_id":"2076518","to_node_id":"2076517","b1":null,"b2":null},"590":{"from_node_id":"2076517","to_node_id":"2076519","b1":null,"b2":null},"591":{"from_node_id":"2075801","to_node_id":"2076518","b1":{"y":1330.8498868896531,"x":1395.4177434448266},"b2":{"y":1359.466106066896,"x":1409.725853033448}},"592":{"from_node_id":"2075664","to_node_id":"2076518","b1":{"y":1301.7302,"x":1380.8579},"b2":{"y":1350.7302,"x":1405.3579}},"593":{"from_node_id":"2076519","to_node_id":"2075802","b1":{"y":1501.094164092702,"x":1487.4762784556212},"b2":{"y":1522.94341364234,"x":1500.585828185404}},"594":{"from_node_id":"2076519","to_node_id":"2075395","b1":{"y":1522.7309708632808,"x":1500.4583625179685},"b2":{"y":1595.066102877603,"x":1543.8594417265617}},"595":{"from_node_id":"2076519","to_node_id":"2075803","b1":{"y":1508.1013546899524,"x":1491.6805928139715},"b2":{"y":1546.3007156331748,"x":1514.600209379905}}}},"2076036":{"name":"Fructose-bisphosphate aldolase","bigg_id":"FBA","reversibility":true,"label_x":1626.8579,"label_y":2459.7302,"gene_reaction_rule":"b2097 or b1773 or b2925","genes":[{"bigg_id":"b2925","name":"fbaA"},{"bigg_id":"b2097","name":"fbaB"},{"bigg_id":"b1773","name":"ydjI"}],"metabolites":[{"coefficient":1,"bigg_id":"g3p_c"},{"coefficient":1,"bigg_id":"dhap_c"},{"coefficient":-1,"bigg_id":"fdp_c"}],"segments":{"617":{"from_node_id":"2075638","to_node_id":"2076529","b1":{"x":1616.8579,"y":2436.79748515625},"b2":{"x":1616.8579,"y":2445.088842578125}},"618":{"from_node_id":"2076529","to_node_id":"2076530","b1":null,"b2":null},"619":{"from_node_id":"2076530","to_node_id":"2075355","b1":{"y":2590.6339289510133,"x":1616.8579},"b2":{"y":2597.878534784628,"x":1616.8579}},"620":{"from_node_id":"2076530","to_node_id":"2075576","b1":{"y":2572.8806658340163,"x":1616.8579},"b2":{"y":2629.231752780055,"x":1616.8579}}}},"2076037":{"name":"Glucose-6-phosphate phosphatase","bigg_id":"G6PP","reversibility":false,"label_x":1267.209218359375,"label_y":1499.856420703125,"gene_reaction_rule":"b0822","genes":[{"bigg_id":"b0822","name":"ybiV"}],"metabolites":[{"coefficient":-1,"bigg_id":"g6p_c"},{"coefficient":1,"bigg_id":"glc__D_c"},{"coefficient":-1,"bigg_id":"h2o_c"},{"coefficient":1,"bigg_id":"pi_c"}],"segments":{"621":{"from_node_id":"2076532","to_node_id":"2076533","b1":null,"b2":null},"622":{"from_node_id":"2076533","to_node_id":"2076531","b1":null,"b2":null},"623":{"from_node_id":"2075395","to_node_id":"2076532","b1":{"y":1626.280889179666,"x":1491.3433900714008},"b2":{"y":1546.0954067538999,"x":1452.5035470214202}},"624":{"from_node_id":"2075817","to_node_id":"2076532","b1":{"y":1548.0096070066015,"x":1453.4307377688226},"b2":{"y":1522.6140221019805,"x":1441.1297513306467}},"625":{"from_node_id":"2076531","to_node_id":"2075818","b1":{"y":1366.7142854099538,"x":1369.2599981346766},"b2":{"y":1331.6771513665126,"x":1353.8648937822554}},"626":{"from_node_id":"2076531","to_node_id":"2075664","b1":{"y":1360.7230679748823,"x":1366.627493504115},"b2":{"y":1311.706426582941,"x":1345.08987834705}}}},"2076040":{"name":"Acetaldehyde dehydrogenase (acetylating)","bigg_id":"ACALD","reversibility":true,"label_x":2056.549865643251,"label_y":5127.417436515562,"gene_reaction_rule":"b0351 or b1241","genes":[{"bigg_id":"b0351","name":"mhpF"},{"bigg_id":"b1241","name":"adhE"}],"metabolites":[{"coefficient":1,"bigg_id":"h_c"},{"coefficient":-1,"bigg_id":"acald_c"},{"coefficient":-1,"bigg_id":"coa_c"},{"coefficient":1,"bigg_id":"nadh_c"},{"coefficient":1,"bigg_id":"accoa_c"},{"coefficient":-1,"bigg_id":"nad_c"}],"segments":{"635":{"from_node_id":"2076538","to_node_id":"2076540","b1":null,"b2":null},"636":{"from_node_id":"2076540","to_node_id":"2076539","b1":null,"b2":null},"637":{"from_node_id":"2075537","to_node_id":"2076538","b1":{"x":1878.3412763671877,"y":5365.72072265625},"b2":{"x":1994.3739203099758,"y":5220.609447722042}},"638":{"from_node_id":"2075822","to_node_id":"2076538","b1":{"x":1982.2446061151913,"y":5239.949050214609},"b2":{"x":2003.4550051887975,"y":5206.130098853894}},"639":{"from_node_id":"2075823","to_node_id":"2076538","b1":{"x":1973.5833815955846,"y":5253.758952128116},"b2":{"x":2000.8566378329147,"y":5210.273069427946}},"640":{"from_node_id":"2076539","to_node_id":"2075382","b1":{"x":2152.1628424735663,"y":4969.022673451938},"b2":{"x":2155.565275390625,"y":4912.270542141347}},"641":{"from_node_id":"2076539","to_node_id":"2075824","b1":{"x":2099.262114188926,"y":5053.370315879418},"b2":{"x":2123.077016645354,"y":5015.398610347656}},"642":{"from_node_id":"2076539","to_node_id":"2075825","b1":{"x":2102.1272518154965,"y":5048.801993062932},"b2":{"x":2132.62747540059,"y":5000.170867626031}}}},"2076042":{"name":"Formate-hydrogen lyase","bigg_id":"FHL","reversibility":false,"label_x":1113.6088353108703,"label_y":4407.468445730281,"gene_reaction_rule":"(b4079 and (b2481 and b2482 and b2483 and b2484 and b2485 and b2486 and b2487 and b2488 and b2489 and b2490)) or (b4079 and (b2719 and b2720 and b2721 and b2722 and b2723 and b2724))","genes":[{"bigg_id":"b2489","name":"hyfI"},{"bigg_id":"b2724","name":"hycB"},{"bigg_id":"b2487","name":"hyfG"},{"bigg_id":"b2720","name":"hycF"},{"bigg_id":"b2482","name":"hyfB"},{"bigg_id":"b2719","name":"hycG"},{"bigg_id":"b2484","name":"hyfD"},{"bigg_id":"b2721","name":"hycE"},{"bigg_id":"b2483","name":"hyfC"},{"bigg_id":"b2722","name":"hycD"},{"bigg_id":"b2723","name":"hycC"},{"bigg_id":"b2488","name":"hyfH"},{"bigg_id":"b2481","name":"hyfA"},{"bigg_id":"b2486","name":"hyfF"},{"bigg_id":"b2485","name":"hyfE"},{"bigg_id":"b4079","name":"fdhF"},{"bigg_id":"b2490","name":"hyfJ"}],"metabolites":[{"coefficient":-1,"bigg_id":"h_c"},{"coefficient":1,"bigg_id":"h2_c"},{"coefficient":-1,"bigg_id":"for_c"},{"coefficient":1,"bigg_id":"co2_c"}],"segments":{"649":{"from_node_id":"2076546","to_node_id":"2076544","b1":null,"b2":null},"650":{"from_node_id":"2076544","to_node_id":"2076545","b1":null,"b2":null},"651":{"from_node_id":"2075578","to_node_id":"2076546","b1":{"x":1654.8475240234375,"y":4597.916647922455},"b2":{"x":1554.228268514802,"y":4440.128738662127}},"652":{"from_node_id":"2075830","to_node_id":"2076546","b1":{"x":1298.7705047201675,"y":4445.813259647614},"b2":{"x":1266.5120518286917,"y":4446.6146441050205}},"653":{"from_node_id":"2076545","to_node_id":"2075831","b1":{"x":1088.2239067856972,"y":4451.8493617119375},"b2":{"x":1012.0684830943551,"y":4447.934146109999}},"654":{"from_node_id":"2076545","to_node_id":"2075417","b1":{"x":1075.1984882700144,"y":4452.172947222527},"b2":{"x":972.7733624187326,"y":4453.911882476114}}}},"2076045":{"name":"Oxaloacetate decarboxylase","bigg_id":"OAADC","reversibility":false,"label_x":2416.952970703125,"label_y":4136.23537109375,"gene_reaction_rule":"b1850","genes":[{"bigg_id":"b1850","name":"eda"}],"metabolites":[{"coefficient":-1,"bigg_id":"h_c"},{"coefficient":1,"bigg_id":"pyr_c"},{"coefficient":1,"bigg_id":"co2_c"},{"coefficient":-1,"bigg_id":"oaa_c"}],"segments":{"662":{"from_node_id":"2076552","to_node_id":"2076550","b1":null,"b2":null},"663":{"from_node_id":"2076550","to_node_id":"2076551","b1":null,"b2":null},"664":{"from_node_id":"2075295","to_node_id":"2076552","b1":{"y":4192.87013671875,"x":2999.8826758318323},"b2":{"y":4164.01955078125,"x":2895.3480443511125}},"665":{"from_node_id":"2075835","to_node_id":"2076552","b1":{"y":4145.26857421875,"x":2675.733581114015},"b2":{"y":4161.614765625,"x":2633.6746538263924}},"666":{"from_node_id":"2076551","to_node_id":"2076584","b1":{"y":4158.73,"x":2306.193132465627},"b2":{"y":4103.0805859375,"x":2030.2905785963612}},"667":{"from_node_id":"2076551","to_node_id":"2075836","b1":{"y":4158.73,"x":2418.0087575950824},"b2":{"y":4158.73,"x":2383.3605253169417}}}},"2076050":{"name":"D-glucose transport via PEP:Pyr PTS (periplasm)","bigg_id":"GLCptspp","reversibility":false,"label_x":1162.11717734375,"label_y":4110.10910625,"gene_reaction_rule":"(b2417 and b1621 and b2415 and b2416) or (b2417 and b1101 and b2415 and b2416) or (b1817 and b1818 and b1819 and b2415 and b2416)","genes":[{"bigg_id":"b2417","name":"crr"},{"bigg_id":"b2416","name":"ptsI"},{"bigg_id":"b1818","name":"manY"},{"bigg_id":"b1817","name":"manX"},{"bigg_id":"b2415","name":"ptsH"},{"bigg_id":"b1101","name":"ptsG"},{"bigg_id":"b1621","name":"malX"},{"bigg_id":"b1819","name":"manZ"}],"metabolites":[{"coefficient":1,"bigg_id":"g6p_c"},{"coefficient":-1,"bigg_id":"glc__D_p"},{"coefficient":1,"bigg_id":"pyr_c"},{"coefficient":-1,"bigg_id":"pep_c"}],"segments":{"1157":{"from_node_id":"2076574","to_node_id":"2076575","b1":null,"b2":null},"1158":{"from_node_id":"2076576","to_node_id":"2076575","b1":null,"b2":null},"1159":{"from_node_id":"2076574","to_node_id":"2075338","b1":{"y":4025.0241453125,"x":1406.4529927734375},"b2":{"y":3898.790991015625,"x":1409.3362935546875}},"1160":{"from_node_id":"2076576","to_node_id":"2076584","b1":{"y":4214.71799296875,"x":1407.41405234375},"b2":{"y":4227.471166796875,"x":1399.582265234375}},"1161":{"from_node_id":"2076574","to_node_id":"2076578","b1":{"y":4021.0241453125,"x":1406.4529927734375},"b2":{"y":4015.00021953125,"x":1405.8287251953125}},"1162":{"from_node_id":"2076576","to_node_id":"2076579","b1":{"y":4182.84592265625,"x":1402.6085103515625},"b2":{"x":1410.6403239559945,"y":4172.774912134872}}}},"2076052":{"name":"","bigg_id":"1PDH","reversibility":true,"label_x":3724.2251630873297,"label_y":6702.794909533977,"gene_reaction_rule":"","genes":[],"metabolites":[{"bigg_id":"1poh_c","coefficient":1},{"bigg_id":"nad_c","coefficient":1},{"bigg_id":"nadh_c","coefficient":-1},{"bigg_id":"h_c","coefficient":-1},{"bigg_id":"ppal_c","coefficient":-1}],"segments":{"1169":{"from_node_id":"2076587","to_node_id":"2076588","b1":null,"b2":null},"1170":{"from_node_id":"2076589","to_node_id":"2076588","b1":null,"b2":null},"1171":{"from_node_id":"2076589","to_node_id":"2076590","b1":{"x":3816.878091816132,"y":6739.5068508491495},"b2":{"x":3893.1059973332576,"y":6735.978676867599}},"1172":{"from_node_id":"2076589","to_node_id":"2076591","b1":{"x":3820.8780714748586,"y":6739.494094290856},"b2":{"x":3826.1854492892635,"y":6757.477259772357}},"1173":{"from_node_id":"2076587","to_node_id":"2076586","b1":{"x":3688.878742736905,"y":6739.915060714598},"b2":{"x":3683.5713649224954,"y":6721.9318952331}},"1174":{"from_node_id":"2076587","to_node_id":"2076592","b1":{"x":3688.878742736905,"y":6739.915060714598},"b2":{"x":3683.6861739471565,"y":6757.931712161634}},"1175":{"from_node_id":"2076587","to_node_id":"2076593","b1":{"x":3692.878722395636,"y":6739.9023041563105},"b2":{"x":3638.6289982741623,"y":6740.075314978189}}}},"2076053":{"name":"","bigg_id":"EX_1poh_e","reversibility":false,"label_x":3981.832743711968,"label_y":6684.8107321190455,"gene_reaction_rule":"","genes":[],"metabolites":[{"bigg_id":"1poh_c","coefficient":-1}],"segments":{"1176":{"from_node_id":"2076594","to_node_id":"2076595","b1":null,"b2":null},"1177":{"from_node_id":"2076596","to_node_id":"2076595","b1":null,"b2":null},"1178":{"from_node_id":"2076594","to_node_id":"2076590","b1":{"x":4064.8504926409737,"y":6734.706643060544},"b2":{"x":4010.6029919479843,"y":6735.227381540608}}}},"2076054":{"name":"","bigg_id":"2OBUTDC","reversibility":true,"label_x":3174.8873593173234,"label_y":6797.095310507993,"gene_reaction_rule":"","genes":[],"metabolites":[{"bigg_id":"2obut_c","coefficient":-1},{"bigg_id":"co2_c","coefficient":1},{"bigg_id":"h_c","coefficient":-1},{"bigg_id":"ppal_c","coefficient":1}],"segments":{"1179":{"from_node_id":"2076597","to_node_id":"2076598","b1":null,"b2":null},"1180":{"from_node_id":"2076599","to_node_id":"2076598","b1":null,"b2":null},"1181":{"from_node_id":"2076597","to_node_id":"2076600","b1":{"x":3342.8902156681947,"y":6742.537608168239},"b2":{"x":3276.863170590748,"y":6743.733487768834}},"1182":{"from_node_id":"2076599","to_node_id":"2076601","b1":{"x":3470.884318685745,"y":6741.3089533212715},"b2":{"x":3475.961297229463,"y":6723.259388537971}},"1183":{"from_node_id":"2076597","to_node_id":"2076602","b1":{"x":3338.8903999488975,"y":6742.576003632211},"b2":{"x":3333.4678622294637,"y":6724.62722694183}},"1184":{"from_node_id":"2076599","to_node_id":"2076593","b1":{"x":3466.8845029664453,"y":6741.347348785244},"b2":{"x":3521.132003659434,"y":6740.826610305182}}}},"2076055":{"name":"","bigg_id":"BMALDH","reversibility":true,"label_x":2535.9041064866287,"label_y":5844.807954437116,"gene_reaction_rule":"","genes":[],"metabolites":[{"bigg_id":"2obut_c","coefficient":1},{"bigg_id":"co2_c","coefficient":1},{"bigg_id":"nadh_c","coefficient":1},{"bigg_id":"nad_c","coefficient":-1},{"bigg_id":"betamal_c","coefficient":-1}],"segments":{"1185":{"from_node_id":"2076603","to_node_id":"2076604","b1":null,"b2":null},"1186":{"from_node_id":"2076605","to_node_id":"2076604","b1":null,"b2":null},"1187":{"from_node_id":"2076605","to_node_id":"2076600","b1":{"x":2495.7034254686214,"y":5890.807629655049},"b2":{"x":2495.804772784652,"y":6504.81515797074}},"1188":{"from_node_id":"2076605","to_node_id":"2076606","b1":{"x":2495.690478306168,"y":5894.807608701369},"b2":{"x":2477.6735794470205,"y":5899.999318968625}},"1189":{"from_node_id":"2076605","to_node_id":"2076607","b1":{"x":2495.690478306168,"y":5894.807608701369},"b2":{"x":2513.6733908638835,"y":5900.115843430693}},"1190":{"from_node_id":"2076603","to_node_id":"2076608","b1":{"x":2496.1177346670884,"y":5762.808300172867},"b2":{"x":2514.134633526239,"y":5757.616589905612}},"1191":{"from_node_id":"2076603","to_node_id":"2076609","b1":{"x":2496.104787504638,"y":5766.808279219184},"b2":{"x":2496.2803833953926,"y":5712.558563403494}}}},"2076056":{"name":"","bigg_id":"BMALHYD","reversibility":true,"label_x":2518.3572957011875,"label_y":5540.8097878842755,"gene_reaction_rule":"","genes":[],"metabolites":[{"bigg_id":"h2o_c","coefficient":-1},{"bigg_id":"citcon_c","coefficient":-1},{"bigg_id":"betamal_c","coefficient":1}],"segments":{"1192":{"from_node_id":"2076610","to_node_id":"2076611","b1":null,"b2":null},"1193":{"from_node_id":"2076612","to_node_id":"2076611","b1":null,"b2":null},"1194":{"from_node_id":"2076610","to_node_id":"2076613","b1":{"x":2497.2506113816476,"y":5412.810133620027},"b2":{"x":2515.2675102407966,"y":5407.618423352767}},"1195":{"from_node_id":"2076610","to_node_id":"2076614","b1":{"x":2497.2376642191934,"y":5416.810112666344},"b2":{"x":2497.413260109952,"y":5362.560396850654}},"1196":{"from_node_id":"2076612","to_node_id":"2076609","b1":{"x":2496.8363021831797,"y":5540.809463102208},"b2":{"x":2496.6607062924213,"y":5595.059178917899}}}},"2076057":{"name":"","bigg_id":"CIMHYD","reversibility":true,"label_x":2294.1042166051984,"label_y":5123.397558831435,"gene_reaction_rule":"","genes":[],"metabolites":[{"bigg_id":"citmal_c","coefficient":-1},{"bigg_id":"h2o_c","coefficient":1},{"bigg_id":"citcon_c","coefficient":1}],"segments":{"1197":{"from_node_id":"2076615","to_node_id":"2076616","b1":null,"b2":null},"1198":{"from_node_id":"2076617","to_node_id":"2076616","b1":null,"b2":null},"1199":{"from_node_id":"2076615","to_node_id":"2076618","b1":{"x":2498.370540933753,"y":5066.811946113503},"b2":{"x":2498.5461368245105,"y":5012.562230297812}},"1200":{"from_node_id":"2076617","to_node_id":"2076619","b1":{"x":2497.956231735288,"y":5194.8112755956845},"b2":{"x":2515.939144292999,"y":5200.11951032501}},"1201":{"from_node_id":"2076617","to_node_id":"2076614","b1":{"x":2497.9691788977375,"y":5190.811296549366},"b2":{"x":2497.793583006982,"y":5245.061012365057}}}},"2076058":{"name":"","bigg_id":"CIMSY","reversibility":true,"label_x":2534.4452940921174,"label_y":4737.4360732112655,"gene_reaction_rule":"","genes":[],"metabolites":[{"bigg_id":"h2o_c","coefficient":-1},{"bigg_id":"pyr_c","coefficient":-1},{"bigg_id":"coa_c","coefficient":1},{"bigg_id":"h_c","coefficient":1},{"bigg_id":"accoa_c","coefficient":-1},{"bigg_id":"citmal_c","coefficient":1}],"segments":{"1202":{"from_node_id":"2076620","to_node_id":"2076621","b1":null,"b2":null},"1203":{"from_node_id":"2076622","to_node_id":"2076621","b1":null,"b2":null},"1204":{"from_node_id":"2076620","to_node_id":"2076623","b1":{"x":2501.855229976966,"y":4647.232630852278},"b2":{"x":2483.6984874899304,"y":4642.553399904842}},"1205":{"from_node_id":"2076620","to_node_id":"2076624","b1":{"x":2501.855229976966,"y":4647.232630852278},"b2":{"x":2519.680549799378,"y":4641.417093626124}},"1206":{"from_node_id":"2076622","to_node_id":"2076625","b1":{"x":2506.021686332268,"y":4779.16685932025},"b2":{"x":2488.196366509857,"y":4784.982396546404}},"1207":{"from_node_id":"2076622","to_node_id":"2076626","b1":{"x":2506.021686332268,"y":4779.16685932025},"b2":{"x":2524.1784288193044,"y":4783.846090267685}},"1208":{"from_node_id":"2076620","to_node_id":"2075382","b1":{"x":2501.981486230157,"y":4651.23063777555},"b2":{"x":2508.530518243728,"y":4521.8745497737655}},"1209":{"from_node_id":"2076622","to_node_id":"2076618","b1":{"x":2505.8954300790765,"y":4775.168852396978},"b2":{"x":2508.1178900698997,"y":4845.8188857112655}}}},"2076068":{"name":"L-threonine deaminase","bigg_id":"THRD_L","reversibility":false,"label_x":2937.136828133013,"label_y":6557.343658807288,"gene_reaction_rule":"b3117 or b3772","genes":[{"notes":{"original_bigg_ids":["b3117"]},"name":"tdcB","bigg_id":"b3117"},{"notes":{"original_bigg_ids":["b3772"]},"name":"ilvA","bigg_id":"b3772"}],"metabolites":[{"bigg_id":"thr__L_c","coefficient":-1},{"bigg_id":"2obut_c","coefficient":1},{"bigg_id":"nh4_c","coefficient":1}],"segments":{"1475":{"from_node_id":"2076895","to_node_id":"2076896","b1":null,"b2":null},"1476":{"from_node_id":"2076897","to_node_id":"2076896","b1":null,"b2":null},"1477":{"from_node_id":"2076895","to_node_id":"2076898","b1":{"x":2922.136828133013,"y":6485.343658807288},"b2":{"x":2922.136828133013,"y":6480.127838494788}},"1478":{"from_node_id":"2076897","to_node_id":"2076600","b1":{"x":2922.136828133013,"y":6609.343658807288},"b2":{"x":2922.136583992388,"y":6663.593170526038}},"1479":{"from_node_id":"2076897","to_node_id":"2076899","b1":{"x":2922.136828133013,"y":6613.343658807288},"b2":{"x":2940.136828133013,"y":6618.593658807288}}}},"2076069":{"name":"Threonine synthase","bigg_id":"THRS","reversibility":false,"label_x":2937.136828133013,"label_y":6256.377838494788,"gene_reaction_rule":"b0004","genes":[{"notes":{"original_bigg_ids":["b0004"]},"name":"thrC","bigg_id":"b0004"}],"metabolites":[{"bigg_id":"phom_c","coefficient":-1},{"bigg_id":"h2o_c","coefficient":-1},{"bigg_id":"pi_c","coefficient":1},{"bigg_id":"thr__L_c","coefficient":1}],"segments":{"1480":{"from_node_id":"2076900","to_node_id":"2076901","b1":null,"b2":null},"1481":{"from_node_id":"2076902","to_node_id":"2076901","b1":null,"b2":null},"1482":{"from_node_id":"2076900","to_node_id":"2076903","b1":{"x":2922.136828133013,"y":6184.377838494788},"b2":{"x":2922.136828133013,"y":6130.127838494788}},"1483":{"from_node_id":"2076900","to_node_id":"2076904","b1":{"x":2922.136828133013,"y":6180.377838494788},"b2":{"x":2940.136828133013,"y":6175.127838494788}},"1484":{"from_node_id":"2076902","to_node_id":"2076905","b1":{"x":2922.136828133013,"y":6312.377838494788},"b2":{"x":2940.136828133013,"y":6317.627838494788}},"1485":{"from_node_id":"2076902","to_node_id":"2076898","b1":{"x":2922.136828133013,"y":6308.377838494788},"b2":{"x":2922.136828133013,"y":6362.627838494788}}}},"2076070":{"name":"Homoserine kinase","bigg_id":"HSK","reversibility":false,"label_x":2937.136828133013,"label_y":5906.377838494788,"gene_reaction_rule":"b0003","genes":[{"notes":{"original_bigg_ids":["b0003"]},"name":"thrB","bigg_id":"b0003"}],"metabolites":[{"bigg_id":"hom__L_c","coefficient":-1},{"bigg_id":"phom_c","coefficient":1},{"bigg_id":"atp_c","coefficient":-1},{"bigg_id":"adp_c","coefficient":1},{"bigg_id":"h_c","coefficient":1}],"segments":{"1486":{"from_node_id":"2076906","to_node_id":"2076907","b1":null,"b2":null},"1487":{"from_node_id":"2076908","to_node_id":"2076907","b1":null,"b2":null},"1488":{"from_node_id":"2076906","to_node_id":"2076909","b1":{"x":2922.136828133013,"y":5834.377838494788},"b2":{"x":2922.136828133013,"y":5780.127838494788}},"1489":{"from_node_id":"2076908","to_node_id":"2076903","b1":{"x":2922.136828133013,"y":5958.377838494788},"b2":{"x":2922.136828133013,"y":6012.627838494788}},"1490":{"from_node_id":"2076906","to_node_id":"2076910","b1":{"x":2922.136828133013,"y":5830.377838494788},"b2":{"x":2940.136828133013,"y":5825.127838494788}},"1491":{"from_node_id":"2076908","to_node_id":"2076911","b1":{"x":2922.136828133013,"y":5962.377838494788},"b2":{"x":2904.136828133013,"y":5967.627838494788}},"1492":{"from_node_id":"2076908","to_node_id":"2076912","b1":{"x":2922.136828133013,"y":5962.377838494788},"b2":{"x":2940.136828133013,"y":5967.627838494788}}}},"2076071":{"name":"Homoserine dehydrogenase (NADPH)","bigg_id":"HSDy","reversibility":true,"label_x":2937.136828133013,"label_y":5556.377838494788,"gene_reaction_rule":"b3940 or b0002","genes":[{"notes":{"original_bigg_ids":["b3940"]},"name":"metL","bigg_id":"b3940"},{"notes":{"original_bigg_ids":["b0002"]},"name":"thrA","bigg_id":"b0002"}],"metabolites":[{"bigg_id":"hom__L_c","coefficient":-1},{"bigg_id":"aspsa_c","coefficient":1},{"bigg_id":"nadp_c","coefficient":-1},{"bigg_id":"nadph_c","coefficient":1},{"bigg_id":"h_c","coefficient":1}],"segments":{"1493":{"from_node_id":"2076913","to_node_id":"2076914","b1":null,"b2":null},"1494":{"from_node_id":"2076915","to_node_id":"2076914","b1":null,"b2":null},"1495":{"from_node_id":"2076913","to_node_id":"2076909","b1":{"x":2922.136828133013,"y":5608.377838494788},"b2":{"x":2922.136828133013,"y":5662.627838494788}},"1496":{"from_node_id":"2076915","to_node_id":"2076916","b1":{"x":2922.136828133013,"y":5484.377838494788},"b2":{"x":2922.136828133013,"y":5430.127838494788}},"1497":{"from_node_id":"2076913","to_node_id":"2076917","b1":{"x":2922.136828133013,"y":5612.377838494788},"b2":{"x":2940.136828133013,"y":5617.627838494788}},"1498":{"from_node_id":"2076915","to_node_id":"2076918","b1":{"x":2922.136828133013,"y":5480.377838494788},"b2":{"x":2904.136828133013,"y":5475.127838494788}},"1499":{"from_node_id":"2076915","to_node_id":"2076919","b1":{"x":2922.136828133013,"y":5480.377838494788},"b2":{"x":2940.136828133013,"y":5475.127838494788}}}},"2076072":{"name":"Aspartate-semialdehyde dehydrogenase","bigg_id":"ASAD","reversibility":true,"label_x":2937.136828133013,"label_y":5206.377838494788,"gene_reaction_rule":"b3433","genes":[{"notes":{"original_bigg_ids":["b3433"]},"name":"asd","bigg_id":"b3433"}],"metabolites":[{"bigg_id":"aspsa_c","coefficient":-1},{"bigg_id":"nadp_c","coefficient":-1},{"bigg_id":"nadph_c","coefficient":1},{"bigg_id":"h_c","coefficient":1},{"bigg_id":"pi_c","coefficient":-1},{"bigg_id":"4pasp_c","coefficient":1}],"segments":{"1500":{"from_node_id":"2076920","to_node_id":"2076921","b1":null,"b2":null},"1501":{"from_node_id":"2076922","to_node_id":"2076921","b1":null,"b2":null},"1502":{"from_node_id":"2076920","to_node_id":"2076916","b1":{"x":2922.136828133013,"y":5258.377838494788},"b2":{"x":2922.136828133013,"y":5312.627838494788}},"1503":{"from_node_id":"2076920","to_node_id":"2076923","b1":{"x":2922.136828133013,"y":5262.377838494788},"b2":{"x":2904.136828133013,"y":5267.627838494788}},"1504":{"from_node_id":"2076922","to_node_id":"2076924","b1":{"x":2922.136828133013,"y":5130.377838494788},"b2":{"x":2904.136828133013,"y":5125.127838494788}},"1505":{"from_node_id":"2076922","to_node_id":"2076925","b1":{"x":2922.136828133013,"y":5130.377838494788},"b2":{"x":2940.136828133013,"y":5125.127838494788}},"1506":{"from_node_id":"2076920","to_node_id":"2076926","b1":{"x":2922.136828133013,"y":5262.377838494788},"b2":{"x":2940.136828133013,"y":5267.627838494788}},"1507":{"from_node_id":"2076922","to_node_id":"2076927","b1":{"x":2922.136828133013,"y":5134.377838494788},"b2":{"x":2922.136828133013,"y":5080.127838494788}}}},"2076073":{"name":"Aspartate kinase","bigg_id":"ASPK","reversibility":true,"label_x":2937.136828133013,"label_y":4856.377838494788,"gene_reaction_rule":"b0002 or b3940 or b4024","genes":[{"notes":{"original_bigg_ids":["b0002"]},"name":"thrA","bigg_id":"b0002"},{"notes":{"original_bigg_ids":["b3940"]},"name":"metL","bigg_id":"b3940"},{"notes":{"original_bigg_ids":["b4024"]},"name":"lysC","bigg_id":"b4024"}],"metabolites":[{"bigg_id":"asp__L_c","coefficient":-1},{"bigg_id":"4pasp_c","coefficient":1},{"bigg_id":"atp_c","coefficient":-1},{"bigg_id":"adp_c","coefficient":1}],"segments":{"1508":{"from_node_id":"2076928","to_node_id":"2076929","b1":null,"b2":null},"1509":{"from_node_id":"2076930","to_node_id":"2076929","b1":null,"b2":null},"1510":{"from_node_id":"2076928","to_node_id":"2076931","b1":{"x":2922.136828133013,"y":4784.377838494788},"b2":{"x":2922.136828133013,"y":4730.127838494788}},"1511":{"from_node_id":"2076930","to_node_id":"2076927","b1":{"x":2922.136828133013,"y":4908.377838494788},"b2":{"x":2922.136828133013,"y":4962.627838494788}},"1512":{"from_node_id":"2076928","to_node_id":"2076932","b1":{"x":2922.136828133013,"y":4780.377838494788},"b2":{"x":2940.136828133013,"y":4775.127838494788}},"1513":{"from_node_id":"2076930","to_node_id":"2076933","b1":{"x":2922.136828133013,"y":4912.377838494788},"b2":{"x":2940.136828133013,"y":4917.627838494788}}}},"2076074":{"name":"Aspartate transaminase","bigg_id":"ASPTA","reversibility":true,"label_x":2937.136828133013,"label_y":4506.377838494788,"gene_reaction_rule":"b0928","genes":[{"notes":{"original_bigg_ids":["b0928"]},"name":"aspC","bigg_id":"b0928"}],"metabolites":[{"bigg_id":"akg_c","coefficient":-1},{"bigg_id":"asp__L_c","coefficient":-1},{"bigg_id":"glu__L_c","coefficient":1},{"bigg_id":"oaa_c","coefficient":1}],"segments":{"1514":{"from_node_id":"2076934","to_node_id":"2076935","b1":null,"b2":null},"1515":{"from_node_id":"2076936","to_node_id":"2076935","b1":null,"b2":null},"1516":{"from_node_id":"2076934","to_node_id":"2076937","b1":{"x":2922.136828133013,"y":4562.377838494788},"b2":{"x":2940.136828133013,"y":4567.627838494788}},"1517":{"from_node_id":"2076934","to_node_id":"2076931","b1":{"x":2922.136828133013,"y":4558.377838494788},"b2":{"x":2922.136828133013,"y":4612.627838494788}},"1518":{"from_node_id":"2076936","to_node_id":"2076938","b1":{"x":2922.136828133013,"y":4430.377838494788},"b2":{"x":2940.136828133013,"y":4425.127838494788}},"1519":{"from_node_id":"2076936","to_node_id":"2075295","b1":{"x":2922.136828133013,"y":4434.377838494788},"b2":{"x":3040.752669044878,"y":4236.729889276038}}}},"2076075":{"name":"D-Glucose exchange","bigg_id":"EX_glc__D_e","reversibility":true,"label_x":1650.2193501953125,"label_y":324.1085464160156,"gene_reaction_rule":"","genes":[],"metabolites":[{"bigg_id":"glc__D_e","coefficient":-1}],"segments":{"1520":{"from_node_id":"2076939","to_node_id":"2076940","b1":null,"b2":null},"1521":{"from_node_id":"2076941","to_node_id":"2076940","b1":null,"b2":null},"1522":{"from_node_id":"2076939","to_node_id":"2075757","b1":{"x":1611.8579,"y":338.73022},"b2":{"x":1611.8579,"y":392.98022}}}},"2076078":{"name":"H2 exchange","bigg_id":"EX_h2_e","reversibility":false,"label_x":-128.0106060298001,"label_y":4431.02964592981,"gene_reaction_rule":"","genes":[],"metabolites":[{"bigg_id":"h2_e","coefficient":-1}],"segments":{"1529":{"from_node_id":"2076948","to_node_id":"2076949","b1":null,"b2":null},"1530":{"from_node_id":"2076950","to_node_id":"2076949","b1":null,"b2":null},"1531":{"from_node_id":"2076948","to_node_id":"2075681","b1":{"x":-16.0106060298001,"y":4471.02964592981},"b2":{"x":38.2393939701999,"y":4471.02964592981}}}},"2076079":{"name":"Acetate exchange","bigg_id":"EX_ac_e","reversibility":false,"label_x":1246.3366376953127,"label_y":6811.37111328125,"gene_reaction_rule":"","genes":[],"metabolites":[{"bigg_id":"ac_e","coefficient":-1}],"segments":{"1532":{"from_node_id":"2076951","to_node_id":"2076952","b1":null,"b2":null},"1533":{"from_node_id":"2076953","to_node_id":"2076952","b1":null,"b2":null},"1534":{"from_node_id":"2076951","to_node_id":"2075689","b1":{"x":1231.3366376953127,"y":6739.37111328125},"b2":{"x":1231.3366376953127,"y":6685.12111328125}}}},"2076080":{"name":"Ethanol exchange","bigg_id":"EX_etoh_e","reversibility":false,"label_x":1899.0424482421877,"label_y":6803.64748046875,"gene_reaction_rule":"","genes":[],"metabolites":[{"bigg_id":"etoh_e","coefficient":-1}],"segments":{"1535":{"from_node_id":"2076954","to_node_id":"2076955","b1":null,"b2":null},"1536":{"from_node_id":"2076956","to_node_id":"2076955","b1":null,"b2":null},"1537":{"from_node_id":"2076954","to_node_id":"2075413","b1":{"x":1884.0424482421877,"y":6731.64748046875},"b2":{"x":1884.0424482421877,"y":6677.39748046875}}}},"2076081":{"name":"CO2 exchange","bigg_id":"EX_co2_e","reversibility":true,"label_x":431.41876049804705,"label_y":6793.0825390625,"gene_reaction_rule":"","genes":[],"metabolites":[{"bigg_id":"co2_e","coefficient":-1}],"segments":{"1538":{"from_node_id":"2076957","to_node_id":"2076958","b1":null,"b2":null},"1539":{"from_node_id":"2076959","to_node_id":"2076958","b1":null,"b2":null},"1540":{"from_node_id":"2076957","to_node_id":"2075513","b1":{"x":416.41876049804705,"y":6721.0825390625},"b2":{"x":416.41876049804705,"y":6666.8325390625}}}}},"nodes":{"2075291":{"node_type":"metabolite","x":3006.858,"y":3627.7302,"bigg_id":"mal__L_c","name":"L-Malate","label_x":3033.7652265625,"label_y":3621.384496875,"node_is_primary":true},"2075292":{"node_type":"metabolite","x":3048.1480390625,"y":3786.964575,"bigg_id":"nad_c","name":"Nicotinamide adenine dinucleotide","label_x":3025.973234375,"label_y":3827.157934375,"node_is_primary":false},"2075293":{"node_type":"metabolite","x":3065.1851484375,"y":4046.6335203125,"bigg_id":"nadh_c","name":"Nicotinamide adenine dinucleotide - reduced","label_x":3028.356046875,"label_y":4028.0163328125,"node_is_primary":false},"2075294":{"node_type":"metabolite","x":3058.6460859375,"y":3978.652075,"bigg_id":"h_c","name":"H+","label_x":3044.2222578125,"label_y":3951.997778125,"node_is_primary":false},"2075295":{"node_type":"metabolite","x":3048.858,"y":4170.73,"bigg_id":"oaa_c","name":"Oxaloacetate","label_x":3078.3413984375,"label_y":4166.88234375,"node_is_primary":true},"2075323":{"node_type":"metabolite","x":1611.8579,"y":621.7302,"bigg_id":"glc__D_p","name":"D-Glucose","label_x":1503.5084126953125,"label_y":595.8699094726562,"node_is_primary":true},"2075333":{"node_type":"metabolite","x":3607.858,"y":4514.73,"bigg_id":"acon_C_c","name":"Cis-Aconitate","label_x":3629.7281171875,"label_y":4536.88966796875,"node_is_primary":true},"2075338":{"node_type":"metabolite","x":1618.8579,"y":3810.7302,"bigg_id":"pep_c","name":"Phosphoenolpyruvate","label_x":1528.8360494140625,"label_y":3814.796850390625,"node_is_primary":true},"2075339":{"node_type":"metabolite","x":1937.270253515625,"y":3732.255590625,"bigg_id":"h2o_c","name":"H2O","label_x":1957.270253515625,"label_y":3732.255590625,"node_is_primary":false},"2075340":{"node_type":"metabolite","x":1867.270253515625,"y":3712.255590625,"bigg_id":"co2_c","name":"CO2","label_x":1877.270253515625,"label_y":3692.255590625,"node_is_primary":false},"2075341":{"node_type":"metabolite","x":2224.270353515625,"y":3811.255590625,"bigg_id":"h_c","name":"H+","label_x":2244.270353515625,"label_y":3811.255590625,"node_is_primary":false},"2075342":{"node_type":"metabolite","x":2274.270353515625,"y":3851.255590625,"bigg_id":"pi_c","name":"Phosphate","label_x":2294.270353515625,"label_y":3851.255590625,"node_is_primary":false},"2075345":{"node_type":"metabolite","x":3589.051359375,"y":3847.1686765625,"bigg_id":"h2o_c","name":"H2O","label_x":3609.051359375,"label_y":3847.1686765625,"node_is_primary":false},"2075346":{"node_type":"metabolite","x":3524.051359375,"y":3769.1686765625,"bigg_id":"accoa_c","name":"Acetyl-CoA","label_x":3544.051359375,"label_y":3769.1686765625,"node_is_primary":false},"2075347":{"node_type":"metabolite","x":3599.051359375,"y":3937.1686765625,"bigg_id":"glx_c","name":"Glyoxylate","label_x":3633.9585859375,"label_y":3931.3991453125,"node_is_primary":true},"2075348":{"node_type":"metabolite","x":3262.051359375,"y":3611.1686765625,"bigg_id":"h_c","name":"H+","label_x":3269.6871015625,"label_y":3603.9382078125,"node_is_primary":false},"2075349":{"node_type":"metabolite","x":3182.051359375,"y":3593.1686765625,"bigg_id":"coa_c","name":"Coenzyme A","label_x":3192.4566328125,"label_y":3578.3991453125,"node_is_primary":false},"2075353":{"node_type":"metabolite","x":2671.42121994423,"y":3032.0432798657157,"bigg_id":"s17bp_c","name":"Sedoheptulose 1,7-bisphosphate","label_x":2695.29329025673,"label_y":3054.0711118969657,"node_is_primary":true},"2075354":{"node_type":"metabolite","x":2662.431386236149,"y":2085.7472361046266,"bigg_id":"e4p_c","name":"D-Erythrose 4-phosphate","label_x":2697.223622564274,"label_y":2111.4322946983766,"node_is_primary":true},"2075355":{"node_type":"metabolite","x":1387.8579,"y":2708.7302,"bigg_id":"dhap_c","name":"Dihydroxyacetone phosphate","label_x":1399.1772359375,"label_y":2738.7302,"node_is_primary":true},"2075356":{"node_type":"metabolite","x":1884.0424482421877,"y":6408.64748046875,"bigg_id":"etoh_p","name":"Ethanol","label_x":1914.0424482421877,"label_y":6408.64748046875,"node_is_primary":true},"2075357":{"node_type":"metabolite","x":1884.0424482421877,"y":6171.48390625,"bigg_id":"etoh_c","name":"Ethanol","label_x":1914.0424482421877,"label_y":6171.48390625,"node_is_primary":true},"2075365":{"node_type":"metabolite","x":3232.858,"y":3354.7302,"bigg_id":"fum_c","name":"Fumarate","label_x":3210.3003828125,"label_y":3399.849340625,"node_is_primary":true},"2075382":{"node_type":"metabolite","x":2402.858,"y":4379.73,"bigg_id":"accoa_c","name":"Acetyl-CoA","label_x":2329.4917890625,"label_y":4351.6684765625,"node_is_primary":true},"2075383":{"node_type":"metabolite","x":3032.858,"y":4308.73,"bigg_id":"h2o_c","name":"H2O","label_x":3042.858,"label_y":4328.73,"node_is_primary":false},"2075384":{"node_type":"metabolite","x":3354.858,"y":4456.73,"bigg_id":"cit_c","name":"Citrate","label_x":3382.858,"label_y":4438.73,"node_is_primary":true},"2075385":{"node_type":"metabolite","x":3272.858,"y":4521.73,"bigg_id":"h_c","name":"H+","label_x":3248.354826171875,"label_y":4555.34279296875,"node_is_primary":false},"2075386":{"node_type":"metabolite","x":3212.858,"y":4471.73,"bigg_id":"coa_c","name":"Coenzyme A","label_x":3194.858,"label_y":4481.73,"node_is_primary":false},"2075395":{"node_type":"metabolite","x":1614.8579,"y":1692.7302,"bigg_id":"g6p_c","name":"D-Glucose 6-phosphate","label_x":1534.79393515625,"label_y":1733.56223125,"node_is_primary":true},"2075396":{"node_type":"metabolite","x":1614.8579,"y":1980.7302,"bigg_id":"f6p_c","name":"D-Fructose 6-phosphate","label_x":1629.8211568359375,"label_y":1949.3050291015625,"node_is_primary":true},"2075405":{"node_type":"metabolite","x":1708.8579,"y":3240.7302,"bigg_id":"atp_c","name":"ATP","label_x":1724.3890279296875,"label_y":3231.9010984375,"node_is_primary":false},"2075406":{"node_type":"metabolite","x":1618.8579,"y":3310.7302,"bigg_id":"3pg_c","name":"3-Phospho-D-glycerate","label_x":1532.8579,"label_y":3308.7302,"node_is_primary":true},"2075407":{"node_type":"metabolite","x":1708.8579,"y":3070.7302,"bigg_id":"adp_c","name":"ADP","label_x":1728.8579,"label_y":3070.7302,"node_is_primary":false},"2075408":{"node_type":"metabolite","x":1618.8579,"y":3000.7302,"bigg_id":"13dpg_c","name":"3-Phospho-D-glyceroyl phosphate","label_x":1489.1929830078125,"label_y":3011.1999265625,"node_is_primary":true},"2075413":{"node_type":"metabolite","x":1884.0424482421877,"y":6618.64748046875,"bigg_id":"etoh_e","name":"Ethanol","label_x":1914.0424482421877,"label_y":6618.64748046875,"node_is_primary":true},"2075416":{"node_type":"metabolite","x":306.9246225982665,"y":4465.8143050128,"bigg_id":"h2_p","name":"H2","label_x":276.666443887329,"label_y":4521.4373518878,"node_is_primary":true},"2075417":{"node_type":"metabolite","x":872.8042059291756,"y":4456.395378150882,"bigg_id":"h2_c","name":"H2","label_x":791.8042059291756,"label_y":4469.395378150882,"node_is_primary":true},"2075424":{"node_type":"metabolite","x":1722.8579,"y":1781.7302,"bigg_id":"nadp_c","name":"Nicotinamide adenine dinucleotide phosphate","label_x":1719.52635703125,"label_y":1813.39035625,"node_is_primary":false},"2075425":{"node_type":"metabolite","x":1954.835683203125,"y":1761.7303220703125,"bigg_id":"nadph_c","name":"Nicotinamide adenine dinucleotide phosphate - reduced","label_x":1938.183827734375,"label_y":1795.7193357421875,"node_is_primary":false},"2075426":{"node_type":"metabolite","x":2009.835683203125,"y":1692.7303220703125,"bigg_id":"6pgl_c","name":"6-phospho-D-glucono-1,5-lactone","label_x":2009.835683203125,"label_y":1663.7303220703125,"node_is_primary":true},"2075427":{"node_type":"metabolite","x":1912.835683203125,"y":1801.7303220703125,"bigg_id":"h_c","name":"H+","label_x":1897.8438619140625,"label_y":1835.056371875,"node_is_primary":false},"2075428":{"node_type":"metabolite","x":1228.3412763671877,"y":5471.72072265625,"bigg_id":"ac_c","name":"Acetate","label_x":1152.3178388671877,"label_y":5471.161640625,"node_is_primary":true},"2075429":{"node_type":"metabolite","x":1419.6943912536085,"y":5041.726327076239,"bigg_id":"atp_c","name":"ATP","label_x":1346.3794498473585,"label_y":5040.285409107489,"node_is_primary":false},"2075430":{"node_type":"metabolite","x":1448.4351155067939,"y":4981.113038356664,"bigg_id":"coa_c","name":"Coenzyme A","label_x":1366.4744221474189,"label_y":4972.467530544164,"node_is_primary":false},"2075431":{"node_type":"metabolite","x":1771.2273972576997,"y":4728.318372981691,"bigg_id":"amp_c","name":"AMP","label_x":1695.4378464764497,"label_y":4748.318372981691,"node_is_primary":false},"2075432":{"node_type":"metabolite","x":1836.9624627852681,"y":4714.942979152495,"bigg_id":"ppi_c","name":"Diphosphate","label_x":1775.1340936446431,"label_y":4688.959580714995,"node_is_primary":false},"2075440":{"node_type":"metabolite","x":4153.858,"y":4070.7302,"bigg_id":"akg_c","name":"2-Oxoglutarate","label_x":4059.047697265625,"label_y":4047.652075,"node_is_primary":true},"2075443":{"node_type":"metabolite","x":2153.80760703125,"y":1743.48166484375,"bigg_id":"h2o_c","name":"H2O","label_x":2140.481679296875,"label_y":1773.476049609375,"node_is_primary":false},"2075444":{"node_type":"metabolite","x":2448.288419921875,"y":1689.48166484375,"bigg_id":"6pgc_c","name":"6-Phospho-D-gluconate","label_x":2447.288419921875,"label_y":1653.48166484375,"node_is_primary":true},"2075445":{"node_type":"metabolite","x":2326.80770703125,"y":1758.48166484375,"bigg_id":"h_c","name":"H+","label_x":2309.8160078125,"label_y":1788.4761716796875,"node_is_primary":false},"2075450":{"node_type":"metabolite","x":3748.0074140625,"y":1513.8849241210937,"bigg_id":"h_p","name":"H+","label_x":3784.201994140625,"label_y":1513.8849241210937,"node_is_primary":true},"2075451":{"node_type":"metabolite","x":3618.0074140625,"y":1833.8849241210937,"bigg_id":"adp_c","name":"ADP","label_x":3504.079923828125,"label_y":1837.1238157226562,"node_is_primary":true},"2075452":{"node_type":"metabolite","x":3668.0074140625,"y":1883.8849241210937,"bigg_id":"pi_c","name":"Phosphate","label_x":3619.424162109375,"label_y":1933.0348264648437,"node_is_primary":true},"2075453":{"node_type":"metabolite","x":3748.0074140625,"y":1913.8849241210937,"bigg_id":"h_c","name":"H+","label_x":3757.723966796875,"label_y":1959.7959348632812,"node_is_primary":true},"2075454":{"node_type":"metabolite","x":3878.0074140625,"y":1843.8849241210937,"bigg_id":"atp_c","name":"ATP","label_x":3917.4410078125,"label_y":1840.6460325195312,"node_is_primary":true},"2075455":{"node_type":"metabolite","x":3828.0074140625,"y":1883.8849241210937,"bigg_id":"h2o_c","name":"H2O","label_x":3847.44051953125,"label_y":1916.8404905273437,"node_is_primary":true},"2075460":{"node_type":"metabolite","x":1514.5519348721612,"y":5187.177509328755,"bigg_id":"atp_c","name":"ATP","label_x":1534.5519348721612,"label_y":5187.177509328755,"node_is_primary":false},"2075461":{"node_type":"metabolite","x":1730.5380990491783,"y":5098.048519184702,"bigg_id":"adp_c","name":"ADP","label_x":1754.5380990491783,"label_y":5098.048519184702,"node_is_primary":false},"2075462":{"node_type":"metabolite","x":1743.9112542817259,"y":4952.937669421058,"bigg_id":"actp_c","name":"Acetyl phosphate","label_x":1773.9112542817259,"label_y":4952.937669421058,"node_is_primary":true},"2075464":{"node_type":"metabolite","x":3066.288419921875,"y":1993.48166484375,"bigg_id":"r5p_c","name":"Alpha-D-Ribose 5-phosphate","label_x":3097.288419921875,"label_y":1974.48166484375,"node_is_primary":true},"2075465":{"node_type":"metabolite","x":2895.288419921875,"y":1689.48166484375,"bigg_id":"ru5p__D_c","name":"D-Ribulose 5-phosphate","label_x":2929.288419921875,"label_y":1691.48166484375,"node_is_primary":true},"2075491":{"node_type":"metabolite","x":1723.4018453125,"y":3954.040991015625,"bigg_id":"adp_c","name":"ADP","label_x":1690.642323828125,"label_y":3936.32248515625,"node_is_primary":false},"2075492":{"node_type":"metabolite","x":1741.012929296875,"y":4001.974584765625,"bigg_id":"h_c","name":"H+","label_x":1706.410634375,"label_y":4043.120580859375,"node_is_primary":false},"2075493":{"node_type":"metabolite","x":1728.5184224609375,"y":4166.1919140625,"bigg_id":"atp_c","name":"ATP","label_x":1683.661366796875,"label_y":4193.88234375,"node_is_primary":false},"2075513":{"node_type":"metabolite","x":416.41876049804705,"y":6608.0825390625,"bigg_id":"co2_e","name":"CO2","label_x":446.41876049804705,"label_y":6608.0825390625,"node_is_primary":true},"2075514":{"node_type":"metabolite","x":416.41876049804705,"y":6408.0825390625,"bigg_id":"co2_p","name":"CO2","label_x":446.41876049804705,"label_y":6408.0825390625,"node_is_primary":true},"2075526":{"node_type":"metabolite","x":2114.270353515625,"y":3961.255590625,"bigg_id":"atp_c","name":"ATP","label_x":2134.270353515625,"label_y":3961.255590625,"node_is_primary":false},"2075527":{"node_type":"metabolite","x":1857.270253515625,"y":3861.255590625,"bigg_id":"co2_c","name":"CO2","label_x":1845.270253515625,"label_y":3888.255590625,"node_is_primary":false},"2075528":{"node_type":"metabolite","x":1927.270253515625,"y":3891.255590625,"bigg_id":"adp_c","name":"ADP","label_x":1899.270253515625,"label_y":3927.255590625,"node_is_primary":false},"2075530":{"node_type":"metabolite","x":1914.448476171875,"y":4305.1391796875,"bigg_id":"nad_c","name":"Nicotinamide adenine dinucleotide","label_x":1920.0626119140625,"label_y":4290.17091796875,"node_is_primary":false},"2075531":{"node_type":"metabolite","x":1878.8579,"y":4340.73,"bigg_id":"coa_c","name":"Coenzyme A","label_x":1811.306874609375,"label_y":4343.6118359375,"node_is_primary":false},"2075532":{"node_type":"metabolite","x":2218.858,"y":4320.73,"bigg_id":"nadh_c","name":"Nicotinamide adenine dinucleotide - reduced","label_x":2228.858,"label_y":4300.73,"node_is_primary":false},"2075533":{"node_type":"metabolite","x":2168.858,"y":4290.73,"bigg_id":"co2_c","name":"CO2","label_x":2158.858,"label_y":4270.73,"node_is_primary":false},"2075534":{"node_type":"metabolite","x":2788.3179609375,"y":3686.0427,"bigg_id":"nadp_c","name":"Nicotinamide adenine dinucleotide phosphate","label_x":2737.719328125,"label_y":3711.3698484375,"node_is_primary":false},"2075535":{"node_type":"metabolite","x":2571.3179609375,"y":3827.0427,"bigg_id":"co2_c","name":"CO2","label_x":2591.3179609375,"label_y":3827.0427,"node_is_primary":false},"2075536":{"node_type":"metabolite","x":2482.4234296875,"y":3862.498022265625,"bigg_id":"nadph_c","name":"Nicotinamide adenine dinucleotide phosphate - reduced","label_x":2502.4234296875,"label_y":3872.498022265625,"node_is_primary":false},"2075537":{"node_type":"metabolite","x":1878.3412763671877,"y":5479.72072265625,"bigg_id":"acald_c","name":"Acetaldehyde","label_x":1923.5175458984377,"label_y":5480.544453125,"node_is_primary":true},"2075544":{"node_type":"metabolite","x":3294.858,"y":3139.7302,"bigg_id":"2dmmql8_c","name":"2-Demethylmenaquinol 8","label_x":3315.936125,"label_y":3145.536840625,"node_is_primary":false},"2075545":{"node_type":"metabolite","x":3812.858,"y":3307.7302,"bigg_id":"succ_c","name":"Succinate","label_x":3724.77596875,"label_y":3293.154028125,"node_is_primary":true},"2075546":{"node_type":"metabolite","x":3812.858,"y":3138.7302,"bigg_id":"2dmmq8_c","name":"2-Demethylmenaquinone 8","label_x":3835.8394453125,"label_y":3145.306371875,"node_is_primary":false},"2075550":{"node_type":"metabolite","x":1368.3366376953127,"y":6336.37111328125,"bigg_id":"h_p","name":"H+","label_x":1399.3366376953127,"label_y":6336.37111328125,"node_is_primary":false},"2075551":{"node_type":"metabolite","x":1228.3366376953127,"y":6416.37111328125,"bigg_id":"ac_p","name":"Acetate","label_x":1270.3837568359377,"label_y":6420.6938671875,"node_is_primary":true},"2075552":{"node_type":"metabolite","x":1148.3366376953127,"y":5908.37111328125,"bigg_id":"h_c","name":"H+","label_x":1087.9902021484377,"label_y":5893.48927734375,"node_is_primary":false},"2075563":{"node_type":"metabolite","x":3605.742765625,"y":4420.4809765625,"bigg_id":"h2o_c","name":"H2O","label_x":3605.742765625,"label_y":4400.4809765625,"node_is_primary":false},"2075564":{"node_type":"metabolite","x":3812.858,"y":4428.73,"bigg_id":"icit_c","name":"Isocitrate","label_x":3741.969328125,"label_y":4406.3618359375,"node_is_primary":true},"2075574":{"node_type":"metabolite","x":3113.858,"y":3361.7302,"bigg_id":"h2o_c","name":"H2O","label_x":3067.895109375,"label_y":3337.306371875,"node_is_primary":false},"2075575":{"node_type":"metabolite","x":2254.952482421875,"y":2284.51779765625,"bigg_id":"2ddg6p_c","name":"2-Dehydro-3-deoxy-D-gluconate 6-phosphate","label_x":2219.89657421875,"label_y":2330.9177,"node_is_primary":true},"2075576":{"node_type":"metabolite","x":1617.8579,"y":2709.7302,"bigg_id":"g3p_c","name":"Glyceraldehyde 3-phosphate","label_x":1637.5325826171875,"label_y":2743.62228984375,"node_is_primary":true},"2075577":{"node_type":"metabolite","x":1746.8579,"y":4491.73,"bigg_id":"coa_c","name":"Coenzyme A","label_x":1749.7397359375,"label_y":4521.81642578125,"node_is_primary":false},"2075578":{"node_type":"metabolite","x":1907.28905234375,"y":4569.5298046875,"bigg_id":"for_c","name":"Formate","label_x":1864.8599751953125,"label_y":4525.92482421875,"node_is_primary":true},"2075602":{"node_type":"metabolite","x":1618.8579,"y":3560.7302,"bigg_id":"2pg_c","name":"D-Glycerate 2-phosphate","label_x":1526.4053853515625,"label_y":3570.49143046875,"node_is_primary":true},"2075603":{"node_type":"metabolite","x":2723.288419921875,"y":1989.48166484375,"bigg_id":"xu5p__D_c","name":"D-Xylulose 5-phosphate","label_x":2772.10409375,"label_y":1990.9935056640625,"node_is_primary":true},"2075604":{"node_type":"metabolite","x":3402.858,"y":3258.7302,"bigg_id":"mql8_c","name":"Menaquinol 8","label_x":3409.8765546875,"label_y":3250.075903125,"node_is_primary":false},"2075605":{"node_type":"metabolite","x":3684.3970625,"y":3258.7302,"bigg_id":"mqn8_c","name":"Menaquinone 8","label_x":3598.047453125,"label_y":3251.5182859375,"node_is_primary":false},"2075610":{"node_type":"metabolite","x":1528.218495703125,"y":4219.85744140625,"bigg_id":"atp_c","name":"ATP","label_x":1462.0853169921875,"label_y":4216.974140625,"node_is_primary":false},"2075611":{"node_type":"metabolite","x":1534.8685201171875,"y":4174.74123046875,"bigg_id":"h2o_c","name":"H2O","label_x":1464.890858984375,"label_y":4163.20802734375,"node_is_primary":false},"2075612":{"node_type":"metabolite","x":1549.152089453125,"y":3935.368871875,"bigg_id":"amp_c","name":"AMP","label_x":1473.33006796875,"label_y":3936.785619921875,"node_is_primary":false},"2075613":{"node_type":"metabolite","x":1491.035390234375,"y":3968.279760546875,"bigg_id":"pi_c","name":"Phosphate","label_x":1445.0076802734375,"label_y":3997.3073484375,"node_is_primary":false},"2075614":{"node_type":"metabolite","x":1518.0743306640625,"y":4011.174291796875,"bigg_id":"h_c","name":"H+","label_x":1462.707753515625,"label_y":4029.78537578125,"node_is_primary":false},"2075617":{"node_type":"metabolite","x":1682.5743306640625,"y":1026.0287229492187,"bigg_id":"pep_c","name":"Phosphoenolpyruvate","label_x":1706.9622701171875,"label_y":1047.3123533203125,"node_is_primary":false},"2075618":{"node_type":"metabolite","x":1533.8579,"y":1033.7302,"bigg_id":"pyr_c","name":"Pyruvate","label_x":1533.9776509765625,"label_y":1012.59592265625,"node_is_primary":false},"2075638":{"node_type":"metabolite","x":1616.8579,"y":2360.7302,"bigg_id":"fdp_c","name":"D-Fructose 1,6-bisphosphate","label_x":1647.8579,"label_y":2363.7302,"node_is_primary":true},"2075639":{"node_type":"metabolite","x":1519.8579,"y":2274.7302,"bigg_id":"h2o_c","name":"H2O","label_x":1465.309071875,"label_y":2253.42893046875,"node_is_primary":false},"2075640":{"node_type":"metabolite","x":1497.8579,"y":2047.7302,"bigg_id":"pi_c","name":"Phosphate","label_x":1486.08983359375,"label_y":2074.9460203125,"node_is_primary":false},"2075645":{"node_type":"metabolite","x":3958.7652265625,"y":4450.919453125,"bigg_id":"nadp_c","name":"Nicotinamide adenine dinucleotide phosphate","label_x":3966.042814453125,"label_y":4478.76271484375,"node_is_primary":false},"2075646":{"node_type":"metabolite","x":4129.3374921875,"y":4255.808125,"bigg_id":"co2_c","name":"CO2","label_x":4149.3374921875,"label_y":4265.808125,"node_is_primary":false},"2075647":{"node_type":"metabolite","x":4168.3374921875,"y":4190.808125,"bigg_id":"nadph_c","name":"Nicotinamide adenine dinucleotide phosphate - reduced","label_x":4198.3374921875,"label_y":4190.808125,"node_is_primary":false},"2075649":{"node_type":"metabolite","x":3169.051359375,"y":3805.4440671875,"bigg_id":"mqn8_c","name":"Menaquinone 8","label_x":3159.3189375,"label_y":3844.310278125,"node_is_primary":false},"2075650":{"node_type":"metabolite","x":3199.6460859375,"y":4068.4770703124996,"bigg_id":"mql8_c","name":"Menaquinol 8","label_x":3218.6460859375,"label_y":4055.4770703124996,"node_is_primary":false},"2075653":{"node_type":"metabolite","x":1528.8579,"y":3760.7302,"bigg_id":"h2o_c","name":"H2O","label_x":1453.1136373046875,"label_y":3760.7302,"node_is_primary":false},"2075662":{"node_type":"metabolite","x":1285.8579,"y":681.7302,"bigg_id":"h_p","name":"H+","label_x":1285.8579,"label_y":661.7302,"node_is_primary":false},"2075663":{"node_type":"metabolite","x":1275.8579,"y":1011.7302,"bigg_id":"h_c","name":"H+","label_x":1214.9449361328125,"label_y":1011.7302,"node_is_primary":false},"2075664":{"node_type":"metabolite","x":1345.8579,"y":1231.7302,"bigg_id":"glc__D_c","name":"D-Glucose","label_x":1365.8579,"label_y":1201.7302,"node_is_primary":true},"2075668":{"node_type":"metabolite","x":2021.4208721780733,"y":4849.92110776701,"bigg_id":"pi_c","name":"Phosphate","label_x":2041.4208721780733,"label_y":4849.92110776701,"node_is_primary":false},"2075669":{"node_type":"metabolite","x":1845.0893888469518,"y":4964.4121517148005,"bigg_id":"coa_c","name":"Coenzyme A","label_x":1865.0893888469518,"label_y":4964.4121517148005,"node_is_primary":false},"2075670":{"node_type":"metabolite","x":1692.8579,"y":2766.7302,"bigg_id":"pi_c","name":"Phosphate","label_x":1714.1893208984375,"label_y":2774.718237109375,"node_is_primary":false},"2075671":{"node_type":"metabolite","x":1696.0213521484375,"y":2805.00754375,"bigg_id":"nad_c","name":"Nicotinamide adenine dinucleotide","label_x":1720.9615376953125,"label_y":2811.66428203125,"node_is_primary":false},"2075672":{"node_type":"metabolite","x":1701.8579,"y":2903.7302,"bigg_id":"h_c","name":"H+","label_x":1721.8579,"label_y":2903.7302,"node_is_primary":false},"2075673":{"node_type":"metabolite","x":1701.8579,"y":2953.7302,"bigg_id":"nadh_c","name":"Nicotinamide adenine dinucleotide - reduced","label_x":1715.8579,"label_y":2971.7302,"node_is_primary":false},"2075676":{"node_type":"metabolite","x":3912.858,"y":3414.7302,"bigg_id":"coa_c","name":"Coenzyme A","label_x":3882.334806640625,"label_y":3440.776342578125,"node_is_primary":false},"2075677":{"node_type":"metabolite","x":3960.858,"y":3468.7302,"bigg_id":"atp_c","name":"ATP","label_x":3922.60751171875,"label_y":3499.70822734375,"node_is_primary":false},"2075678":{"node_type":"metabolite","x":4172.858,"y":3511.7302,"bigg_id":"pi_c","name":"Phosphate","label_x":4202.858,"label_y":3511.7302,"node_is_primary":false},"2075679":{"node_type":"metabolite","x":4133.858,"y":3635.7302,"bigg_id":"succoa_c","name":"Succinyl-CoA","label_x":4160.53915234375,"label_y":3625.070776171875,"node_is_primary":true},"2075680":{"node_type":"metabolite","x":4172.858,"y":3561.7302,"bigg_id":"adp_c","name":"ADP","label_x":4202.858,"label_y":3561.7302,"node_is_primary":false},"2075681":{"node_type":"metabolite","x":96.9893939701999,"y":4471.02964592981,"bigg_id":"h2_e","name":"H2","label_x":71.36647679490693,"label_y":4512.74693108606,"node_is_primary":true},"2075682":{"node_type":"metabolite","x":1694.8579,"y":2042.7302,"bigg_id":"atp_c","name":"ATP","label_x":1700.87596640625,"label_y":2074.356908984375,"node_is_primary":false},"2075683":{"node_type":"metabolite","x":1749.8579,"y":2262.7302,"bigg_id":"adp_c","name":"ADP","label_x":1769.8579,"label_y":2262.7302,"node_is_primary":false},"2075684":{"node_type":"metabolite","x":1696.8579,"y":2309.7302,"bigg_id":"h_c","name":"H+","label_x":1716.8579,"label_y":2309.7302,"node_is_primary":false},"2075689":{"node_type":"metabolite","x":1231.3366376953127,"y":6626.37111328125,"bigg_id":"ac_e","name":"Acetate","label_x":1258.3366376953127,"label_y":6626.37111328125,"node_is_primary":true},"2075690":{"node_type":"metabolite","x":3544.51864453125,"y":2513.5242673828125,"bigg_id":"atp_c","name":"ATP","label_x":3511.203703125,"label_y":2555.1844236328125,"node_is_primary":true},"2075691":{"node_type":"metabolite","x":3609.51864453125,"y":2602.5242673828125,"bigg_id":"h2o_c","name":"H2O","label_x":3612.8501875,"label_y":2637.5159666015625,"node_is_primary":false},"2075692":{"node_type":"metabolite","x":3933.51864453125,"y":2513.5242673828125,"bigg_id":"adp_c","name":"ADP","label_x":3933.51864453125,"label_y":2543.5242673828125,"node_is_primary":true},"2075693":{"node_type":"metabolite","x":3861.51864453125,"y":2446.8365232421875,"bigg_id":"h_c","name":"H+","label_x":3891.51864453125,"label_y":2436.8365232421875,"node_is_primary":false},"2075694":{"node_type":"metabolite","x":3854.51864453125,"y":2613.5242673828125,"bigg_id":"pi_c","name":"Phosphate","label_x":3857.8501875,"label_y":2641.8528806640625,"node_is_primary":false},"2075695":{"node_type":"metabolite","x":2767.0086199840175,"y":2738.088283594176,"bigg_id":"atp_c","name":"ATP","label_x":2784.9727313121425,"label_y":2758.088283594176,"node_is_primary":false},"2075696":{"node_type":"metabolite","x":2667.8371820441785,"y":2546.577310335444,"bigg_id":"s7p_c","name":"Sedoheptulose 7-phosphate","label_x":2578.5715570441785,"label_y":2553.749673616694,"node_is_primary":true},"2075697":{"node_type":"metabolite","x":2764.226337761028,"y":2893.983116995269,"bigg_id":"adp_c","name":"ADP","label_x":2788.178486198528,"label_y":2905.999230276519,"node_is_primary":false},"2075698":{"node_type":"metabolite","x":2765.5189808603754,"y":2943.966404940516,"bigg_id":"h_c","name":"H+","label_x":2787.4391468760004,"label_y":2965.986424471766,"node_is_primary":false},"2075717":{"node_type":"metabolite","x":2931.4937421875,"y":3793.845434375,"bigg_id":"q8_c","name":"Ubiquinone-8","label_x":2899.858,"label_y":3773.458715625,"node_is_primary":false},"2075718":{"node_type":"metabolite","x":2921.4937421875,"y":4023.845434375,"bigg_id":"q8h2_c","name":"Ubiquinol-8","label_x":2882.4527265625,"label_y":4053.9421140625,"node_is_primary":false},"2075726":{"node_type":"metabolite","x":3135.34481640625,"y":488.5447141601562,"bigg_id":"h_p","name":"H+","label_x":3157.34481640625,"label_y":489.5447141601562,"node_is_primary":true},"2075727":{"node_type":"metabolite","x":3344.34481640625,"y":956.5447141601562,"bigg_id":"nadh_c","name":"Nicotinamide adenine dinucleotide - reduced","label_x":3377.34481640625,"label_y":957.5447141601562,"node_is_primary":true},"2075728":{"node_type":"metabolite","x":2924.34481640625,"y":956.5447141601562,"bigg_id":"nadp_c","name":"Nicotinamide adenine dinucleotide phosphate","label_x":2820.045255859375,"label_y":958.7316038085937,"node_is_primary":true},"2075729":{"node_type":"metabolite","x":3134.34481640625,"y":956.5447141601562,"bigg_id":"h_c","name":"H+","label_x":3121.955900390625,"label_y":999.4112913085937,"node_is_primary":true},"2075730":{"node_type":"metabolite","x":3014.34481640625,"y":1006.5447141601562,"bigg_id":"nad_c","name":"Nicotinamide adenine dinucleotide","label_x":3006.867033203125,"label_y":1051.5001584960937,"node_is_primary":true},"2075731":{"node_type":"metabolite","x":3254.34481640625,"y":1006.5447141601562,"bigg_id":"nadph_c","name":"Nicotinamide adenine dinucleotide phosphate - reduced","label_x":3206.522794921875,"label_y":1058.2169553710937,"node_is_primary":true},"2075736":{"node_type":"metabolite","x":1784.567425288264,"y":6073.290891053824,"bigg_id":"nad_c","name":"Nicotinamide adenine dinucleotide","label_x":1760.071331538264,"label_y":6110.582394960074,"node_is_primary":false},"2075737":{"node_type":"metabolite","x":1779.2953983613083,"y":5836.5812507310575,"bigg_id":"h_c","name":"H+","label_x":1782.1772342988083,"label_y":5882.5182624498075,"node_is_primary":false},"2075738":{"node_type":"metabolite","x":1777.412531601682,"y":5736.598978238553,"bigg_id":"nadh_c","name":"Nicotinamide adenine dinucleotide - reduced","label_x":1751.475519882932,"label_y":5782.535989957303,"node_is_primary":false},"2075742":{"node_type":"metabolite","x":1738.3412763671877,"y":5326.72072265625,"bigg_id":"nad_c","name":"Nicotinamide adenine dinucleotide","label_x":1748.3412763671877,"label_y":5307.72072265625,"node_is_primary":false},"2075743":{"node_type":"metabolite","x":1778.3412763671877,"y":5366.72072265625,"bigg_id":"h2o_c","name":"H2O","label_x":1798.3412763671877,"label_y":5366.72072265625,"node_is_primary":false},"2075744":{"node_type":"metabolite","x":1478.3412763671877,"y":5306.72072265625,"bigg_id":"nadh_c","name":"Nicotinamide adenine dinucleotide - reduced","label_x":1498.3412763671877,"label_y":5279.72072265625,"node_is_primary":false},"2075745":{"node_type":"metabolite","x":1418.3412763671877,"y":5356.72072265625,"bigg_id":"h_c","name":"H+","label_x":1410.3412763671877,"label_y":5335.72072265625,"node_is_primary":false},"2075754":{"node_type":"metabolite","x":3162.858,"y":4193.73,"bigg_id":"ac_c","name":"Acetate","label_x":3182.858,"label_y":4193.73,"node_is_primary":false},"2075757":{"node_type":"metabolite","x":1611.8579,"y":451.73022,"bigg_id":"glc__D_e","name":"D-Glucose","label_x":1658.580800390625,"label_y":453.7808181445312,"node_is_primary":true},"2075759":{"node_type":"metabolite","x":3726.858,"y":3461.7302,"bigg_id":"q8_c","name":"Ubiquinone-8","label_x":3726.858,"label_y":3481.7302,"node_is_primary":false},"2075760":{"node_type":"metabolite","x":3348.858,"y":3448.7302,"bigg_id":"q8h2_c","name":"Ubiquinol-8","label_x":3347.4156171875,"label_y":3488.923559375,"node_is_primary":false},"2075762":{"node_type":"metabolite","x":4270.858,"y":3998.7302,"bigg_id":"nad_c","name":"Nicotinamide adenine dinucleotide","label_x":4292.858,"label_y":3998.7302,"node_is_primary":false},"2075763":{"node_type":"metabolite","x":4270.858,"y":3946.7302,"bigg_id":"coa_c","name":"Coenzyme A","label_x":4294.858,"label_y":3946.7302,"node_is_primary":false},"2075764":{"node_type":"metabolite","x":4218.858,"y":3673.7302,"bigg_id":"nadh_c","name":"Nicotinamide adenine dinucleotide - reduced","label_x":4238.858,"label_y":3673.7302,"node_is_primary":false},"2075765":{"node_type":"metabolite","x":4270.858,"y":3725.7302,"bigg_id":"co2_c","name":"CO2","label_x":4290.858,"label_y":3725.7302,"node_is_primary":false},"2075772":{"node_type":"metabolite","x":1758.3412763671877,"y":5561.72072265625,"bigg_id":"nadp_c","name":"Nicotinamide adenine dinucleotide phosphate","label_x":1773.3412763671877,"label_y":5562.72072265625,"node_is_primary":false},"2075773":{"node_type":"metabolite","x":1738.3412763671877,"y":5641.72072265625,"bigg_id":"h2o_c","name":"H2O","label_x":1758.3412763671877,"label_y":5641.72072265625,"node_is_primary":false},"2075774":{"node_type":"metabolite","x":1448.3412763671877,"y":5621.72072265625,"bigg_id":"nadph_c","name":"Nicotinamide adenine dinucleotide phosphate - reduced","label_x":1421.0500166015627,"label_y":5657.657734375,"node_is_primary":false},"2075775":{"node_type":"metabolite","x":1428.3412763671877,"y":5561.72072265625,"bigg_id":"h_c","name":"H+","label_x":1370.8766767578127,"label_y":5567.48439453125,"node_is_primary":false},"2075776":{"node_type":"metabolite","x":2368.66122265625,"y":2209.654760546875,"bigg_id":"h2o_c","name":"H2O","label_x":2296.45126171875,"label_y":2199.978979296875,"node_is_primary":false},"2075784":{"node_type":"metabolite","x":2782.1626875,"y":3821.6374265625,"bigg_id":"o2_c","name":"O2","label_x":2753.2183515625,"label_y":3860.6784421875,"node_is_primary":false},"2075785":{"node_type":"metabolite","x":2775.5308515625,"y":4007.495825,"bigg_id":"h2o2_c","name":"Hydrogen peroxide","label_x":2697.8355390625,"label_y":3988.7448484375,"node_is_primary":false},"2075786":{"node_type":"metabolite","x":416.41876049804705,"y":5918.0825390625,"bigg_id":"co2_c","name":"CO2","label_x":446.41876049804705,"label_y":5918.0825390625,"node_is_primary":true},"2075787":{"node_type":"metabolite","x":2734.3179609375,"y":3541.0427,"bigg_id":"nad_c","name":"Nicotinamide adenine dinucleotide","label_x":2754.3179609375,"label_y":3541.0427,"node_is_primary":false},"2075788":{"node_type":"metabolite","x":2454.3179609375,"y":3691.0427,"bigg_id":"nadh_c","name":"Nicotinamide adenine dinucleotide - reduced","label_x":2380.475919921875,"label_y":3677.581518359375,"node_is_primary":false},"2075789":{"node_type":"metabolite","x":2431.43466015625,"y":3741.0427,"bigg_id":"co2_c","name":"CO2","label_x":2358.06649609375,"label_y":3732.388403125,"node_is_primary":false},"2075798":{"node_type":"metabolite","x":2584.288419921875,"y":1745.48166484375,"bigg_id":"nadp_c","name":"Nicotinamide adenine dinucleotide phosphate","label_x":2597.800626953125,"label_y":1773.104467578125,"node_is_primary":false},"2075799":{"node_type":"metabolite","x":2805.288419921875,"y":1647.48166484375,"bigg_id":"nadph_c","name":"Nicotinamide adenine dinucleotide phosphate - reduced","label_x":2828.288419921875,"label_y":1641.48166484375,"node_is_primary":false},"2075800":{"node_type":"metabolite","x":2770.288419921875,"y":1600.48166484375,"bigg_id":"co2_c","name":"CO2","label_x":2769.288419921875,"label_y":1578.48166484375,"node_is_primary":false},"2075801":{"node_type":"metabolite","x":1431.8579,"y":1281.7302,"bigg_id":"atp_c","name":"ATP","label_x":1451.8579,"label_y":1281.7302,"node_is_primary":false},"2075802":{"node_type":"metabolite","x":1551.8579,"y":1511.7302,"bigg_id":"adp_c","name":"ADP","label_x":1529.2338765625,"label_y":1491.3062498046875,"node_is_primary":false},"2075803":{"node_type":"metabolite","x":1571.8579,"y":1581.7302,"bigg_id":"h_c","name":"H+","label_x":1566.1058248046875,"label_y":1561.3062498046875,"node_is_primary":false},"2075817":{"node_type":"metabolite","x":1425.8579,"y":1591.7302,"bigg_id":"h2o_c","name":"H2O","label_x":1349.02586875,"label_y":1587.0582029296875,"node_is_primary":false},"2075818":{"node_type":"metabolite","x":1291.8579,"y":1311.7302,"bigg_id":"pi_c","name":"Phosphate","label_x":1253.2098287109375,"label_y":1292.1941892578125,"node_is_primary":false},"2075822":{"node_type":"metabolite","x":2062.8411881045795,"y":5294.004769376369,"bigg_id":"nad_c","name":"Nicotinamide adenine dinucleotide","label_x":2082.8411881045795,"label_y":5294.004769376369,"node_is_primary":false},"2075823":{"node_type":"metabolite","x":2036.275024492933,"y":5336.363227220808,"bigg_id":"coa_c","name":"Coenzyme A","label_x":2059.275024492933,"label_y":5342.363227220808,"node_is_primary":false},"2075824":{"node_type":"metabolite","x":2216.2785048894,"y":5055.002698636649,"bigg_id":"h_c","name":"H+","label_x":2236.2785048894,"label_y":5055.002698636649,"node_is_primary":false},"2075825":{"node_type":"metabolite","x":2242.8446685010467,"y":5012.644240792208,"bigg_id":"nadh_c","name":"Nicotinamide adenine dinucleotide - reduced","label_x":2262.8446685010467,"label_y":5012.644240792208,"node_is_primary":false},"2075830":{"node_type":"metabolite","x":1314.4069414555606,"y":4515.446406724596,"bigg_id":"h_c","name":"H+","label_x":1334.4069414555606,"label_y":4495.446406724596,"node_is_primary":false},"2075831":{"node_type":"metabolite","x":968.1911437871836,"y":4349.99362964047,"bigg_id":"co2_c","name":"CO2","label_x":891.1911437871836,"label_y":4370.99362964047,"node_is_primary":false},"2075835":{"node_type":"metabolite","x":2678.235685546875,"y":4216.80763671875,"bigg_id":"h_c","name":"H+","label_x":2614.61923046875,"label_y":4220.08009765625,"node_is_primary":false},"2075836":{"node_type":"metabolite","x":2362.858,"y":4228.73,"bigg_id":"co2_c","name":"CO2","label_x":2362.858,"label_y":4248.73,"node_is_primary":false},"2076047":{"node_type":"midmarker","x":2996.16659375,"y":3900.7116453125},"2076048":{"node_type":"multimarker","x":2996.7242109375,"y":3932.1315671875},"2076049":{"node_type":"multimarker","x":2996.16659375,"y":3852.079809375},"2076079":{"node_type":"multimarker","x":1990.270253515625,"y":3803.255590625},"2076080":{"node_type":"midmarker","x":2024.270253515625,"y":3822.255590625},"2076081":{"node_type":"multimarker","x":2102.270353515625,"y":3855.255590625},"2076083":{"node_type":"multimarker","x":3262.051359375,"y":3707.1686765625},"2076084":{"node_type":"midmarker","x":3331.051359375,"y":3754.1686765625},"2076085":{"node_type":"multimarker","x":3414.051359375,"y":3812.1686765625},"2076089":{"node_type":"midmarker","x":2523.6228255516417,"y":3032.726639069147},"2076090":{"node_type":"multimarker","x":2454.6391146633014,"y":3032.5631731483986},"2076091":{"node_type":"midmarker","x":1884.1310712890627,"y":6291.52150390625},"2076112":{"node_type":"multimarker","x":3227.858,"y":4375.73},"2076113":{"node_type":"midmarker","x":3183.858,"y":4342.73},"2076114":{"node_type":"multimarker","x":3128.858,"y":4290.73},"2076122":{"node_type":"midmarker","x":1614.8579,"y":1830.7302},"2076130":{"node_type":"multimarker","x":1618.8579,"y":3210.7302},"2076131":{"node_type":"midmarker","x":1618.8579,"y":3160.7302},"2076132":{"node_type":"multimarker","x":1618.8579,"y":3100.7302},"2076136":{"node_type":"midmarker","x":1884.0424482421877,"y":6508.64748046875},"2076137":{"node_type":"midmarker","x":702.856639896929,"y":4460.617320797984},"2076145":{"node_type":"multimarker","x":1882.835683203125,"y":1692.7303220703125},"2076146":{"node_type":"midmarker","x":1862.835683203125,"y":1692.7303220703125},"2076147":{"node_type":"multimarker","x":1842.835683203125,"y":1692.7303220703125},"2076148":{"node_type":"multimarker","x":1759.2765847057108,"y":4826.589315173917},"2076149":{"node_type":"multimarker","x":1546.7060576990152,"y":4993.063850908652},"2076150":{"node_type":"midmarker","x":1656.9278124432292,"y":4906.743721268418},"2076160":{"node_type":"multimarker","x":2277.80770703125,"y":1689.48166484375},"2076161":{"node_type":"multimarker","x":2185.80770703125,"y":1689.48166484375},"2076162":{"node_type":"midmarker","x":2234.80770703125,"y":1689.48166484375},"2076165":{"node_type":"midmarker","x":3748.0074140625,"y":1713.8849241210937},"2076166":{"node_type":"multimarker","x":3798.0074140625,"y":1713.8849241210937},"2076167":{"node_type":"multimarker","x":3698.0074140625,"y":1713.8849241210937},"2076171":{"node_type":"multimarker","x":1539.2137097567595,"y":5113.246481610066},"2076172":{"node_type":"multimarker","x":1643.1370785155896,"y":5031.858930806415},"2076173":{"node_type":"midmarker","x":1594.3245871288661,"y":5070.086416789948},"2076175":{"node_type":"midmarker","x":2992.288419921875,"y":1867.48166484375},"2076196":{"node_type":"multimarker","x":1669.796620703125,"y":4055.00217265625},"2076197":{"node_type":"multimarker","x":1670.75780234375,"y":4124.985859375},"2076198":{"node_type":"midmarker","x":1669.7967427734375,"y":4094.5971874999996},"2076220":{"node_type":"midmarker","x":416.41876049804705,"y":6508.0825390625},"2076230":{"node_type":"multimarker","x":2094.270353515625,"y":3890.255590625},"2076231":{"node_type":"midmarker","x":2014.270253515625,"y":3862.255590625},"2076232":{"node_type":"multimarker","x":1978.270253515625,"y":3849.255590625},"2076234":{"node_type":"multimarker","x":1993.8579,"y":4379.73},"2076235":{"node_type":"midmarker","x":2058.858,"y":4379.73},"2076236":{"node_type":"multimarker","x":2118.858,"y":4379.73},"2076237":{"node_type":"multimarker","x":2594.3179609375,"y":3731.0427},"2076238":{"node_type":"midmarker","x":2634.3179609375,"y":3711.0427},"2076239":{"node_type":"multimarker","x":2684.3179609375,"y":3681.0427},"2076245":{"node_type":"multimarker","x":3382.858,"y":3208.7302},"2076246":{"node_type":"multimarker","x":3712.858,"y":3208.7302},"2076247":{"node_type":"midmarker","x":3562.858,"y":3208.7302},"2076251":{"node_type":"midmarker","x":1228.3366376953127,"y":6128.37111328125},"2076252":{"node_type":"multimarker","x":1228.3366376953127,"y":6018.37111328125},"2076253":{"node_type":"multimarker","x":1228.3366376953127,"y":6246.37111328125},"2076263":{"node_type":"multimarker","x":3692.858,"y":4478.73},"2076264":{"node_type":"midmarker","x":3752.858,"y":4458.73},"2076269":{"node_type":"multimarker","x":3113.858,"y":3452.7302},"2076270":{"node_type":"midmarker","x":3073.858,"y":3510.7302},"2076271":{"node_type":"multimarker","x":2093.2897626953127,"y":2284.52561015625},"2076272":{"node_type":"midmarker","x":2155.2897626953127,"y":2283.9694578125},"2076273":{"node_type":"multimarker","x":1818.8579,"y":4430.73},"2076274":{"node_type":"multimarker","x":1932.8579,"y":4431.73},"2076275":{"node_type":"midmarker","x":1882.8579,"y":4431.73},"2076296":{"node_type":"midmarker","x":1618.8579,"y":3430.7302},"2076297":{"node_type":"midmarker","x":2813.288419921875,"y":1835.48166484375},"2076298":{"node_type":"multimarker","x":3592.858,"y":3313.7302},"2076299":{"node_type":"multimarker","x":3468.858,"y":3313.7302},"2076300":{"node_type":"midmarker","x":3572.858,"y":3313.7302},"2076305":{"node_type":"multimarker","x":1602.268788671875,"y":4051.52463359375},"2076306":{"node_type":"midmarker","x":1601.30760703125,"y":4094.6911375},"2076307":{"node_type":"multimarker","x":1602.268788671875,"y":4126.8969921875},"2076312":{"node_type":"multimarker","x":1613.8579,"y":923.7302},"2076313":{"node_type":"midmarker","x":1613.8579,"y":845.7302},"2076314":{"node_type":"multimarker","x":1613.8579,"y":765.7302},"2076333":{"node_type":"multimarker","x":1568.8579,"y":2224.7302},"2076334":{"node_type":"multimarker","x":1570.8579,"y":2096.7302},"2076335":{"node_type":"midmarker","x":1569.8579,"y":2158.7302},"2076339":{"node_type":"midmarker","x":1492.8579,"y":2708.7302},"2076341":{"node_type":"midmarker","x":3812.858,"y":4298.73},"2076342":{"node_type":"multimarker","x":3812.858,"y":4228.73},"2076343":{"node_type":"multimarker","x":4051.3374921875,"y":4255.808125},"2076344":{"node_type":"multimarker","x":3980.7652265625,"y":4316.919453125},"2076345":{"node_type":"midmarker","x":4009.858,"y":4291.73},"2076347":{"node_type":"midmarker","x":3120.3003828125,"y":3915.693090625},"2076348":{"node_type":"multimarker","x":3119.858,"y":3850.11691875},"2076349":{"node_type":"multimarker","x":3117.973234375,"y":3985.72629375},"2076351":{"node_type":"multimarker","x":1618.8579,"y":3700.7302},"2076352":{"node_type":"midmarker","x":1618.8579,"y":3660.7302},"2076362":{"node_type":"multimarker","x":1345.8579,"y":901.7302},"2076363":{"node_type":"multimarker","x":1345.8579,"y":751.7302},"2076364":{"node_type":"midmarker","x":1345.8579,"y":831.7302},"2076368":{"node_type":"multimarker","x":1926.5644478578474,"y":4809.8928831601},"2076369":{"node_type":"multimarker","x":1838.48202523148,"y":4880.704808390937},"2076370":{"node_type":"midmarker","x":1869.8789739893955,"y":4854.286092689363},"2076371":{"node_type":"midmarker","x":1617.8579,"y":2840.7302},"2076372":{"node_type":"multimarker","x":1617.8579,"y":2817.7302},"2076373":{"node_type":"multimarker","x":1618.8579,"y":2870.7302},"2076377":{"node_type":"multimarker","x":4008.858,"y":3445.7302},"2076378":{"node_type":"midmarker","x":4037.858,"y":3476.7302},"2076379":{"node_type":"multimarker","x":4062.858,"y":3504.7302},"2076380":{"node_type":"midmarker","x":206.95546610871156,"y":4468.297800687563},"2076381":{"node_type":"multimarker","x":3496.7984296875,"y":4495.2876171875},"2076382":{"node_type":"midmarker","x":3468.62753125,"y":4488.73},"2076383":{"node_type":"multimarker","x":1663.8579,"y":2224.7302},"2076384":{"node_type":"multimarker","x":1663.8579,"y":2098.7302},"2076385":{"node_type":"midmarker","x":1663.8579,"y":2158.7302},"2076389":{"node_type":"midmarker","x":1228.3366376953127,"y":6516.37111328125},"2076390":{"node_type":"multimarker","x":3763.51864453125,"y":2513.5242673828125},"2076391":{"node_type":"multimarker","x":3691.51864453125,"y":2513.5242673828125},"2076392":{"node_type":"midmarker","x":3743.51864453125,"y":2513.5242673828125},"2076393":{"node_type":"midmarker","x":2668.955155880557,"y":2814.648835951842},"2076394":{"node_type":"multimarker","x":2669.4722131202943,"y":2834.642151129944},"2076395":{"node_type":"multimarker","x":2668.4380986408128,"y":2794.6555207737415},"2076415":{"node_type":"midmarker","x":2961.4937421875,"y":3913.845434375},"2076416":{"node_type":"multimarker","x":2961.4937421875,"y":3853.845434375},"2076417":{"node_type":"multimarker","x":2961.4937421875,"y":3953.845434375},"2076427":{"node_type":"multimarker","x":2895.292326171875,"y":2183.40158671875},"2076428":{"node_type":"multimarker","x":2895.288419921875,"y":2117.40158671875},"2076429":{"node_type":"midmarker","x":2894.629728515625,"y":2149.407690234375},"2076430":{"node_type":"multimarker","x":3134.34481640625,"y":686.5447141601562},"2076431":{"node_type":"midmarker","x":3134.34481640625,"y":726.5447141601562},"2076432":{"node_type":"multimarker","x":3134.34481640625,"y":766.5447141601562},"2076439":{"node_type":"multimarker","x":1879.8425308817027,"y":5864.693065719184},"2076440":{"node_type":"multimarker","x":1883.9848377528797,"y":6029.058850358943},"2076441":{"node_type":"midmarker","x":1881.91368431729,"y":5974.673565460938},"2076446":{"node_type":"multimarker","x":1658.3412763671877,"y":5416.72072265625},"2076447":{"node_type":"midmarker","x":1608.3412763671877,"y":5416.72072265625},"2076448":{"node_type":"multimarker","x":1558.3412763671877,"y":5416.72072265625},"2076456":{"node_type":"multimarker","x":3174.858,"y":4266.73},"2076457":{"node_type":"midmarker","x":3227.858,"y":4311.73},"2076461":{"node_type":"midmarker","x":1610.8579,"y":531.7302},"2076463":{"node_type":"multimarker","x":3422.858,"y":3388.7302},"2076464":{"node_type":"midmarker","x":3542.858,"y":3388.7302},"2076465":{"node_type":"multimarker","x":3652.858,"y":3388.7302},"2076467":{"node_type":"multimarker","x":2667.501403262441,"y":2275.048941276132},"2076468":{"node_type":"multimarker","x":2667.2195325361645,"y":2348.0483970884425},"2076469":{"node_type":"midmarker","x":2667.3739822491934,"y":2308.048695273483},"2076470":{"node_type":"multimarker","x":2285.36141796875,"y":1943.27268046875},"2076471":{"node_type":"midmarker","x":2250.938078125,"y":1943.27268046875},"2076472":{"node_type":"multimarker","x":2212.69432578125,"y":1943.27268046875},"2076474":{"node_type":"multimarker","x":4178.4156171875,"y":3899.0944578125},"2076475":{"node_type":"midmarker","x":4175.5308515625,"y":3842.7302},"2076476":{"node_type":"multimarker","x":4171.858,"y":3771.7302},"2076484":{"node_type":"midmarker","x":1608.3412763671877,"y":5521.72072265625},"2076485":{"node_type":"multimarker","x":1558.3412763671877,"y":5521.72072265625},"2076486":{"node_type":"multimarker","x":1658.3412763671877,"y":5521.72072265625},"2076487":{"node_type":"midmarker","x":2450.65731640625,"y":2089.614721484375},"2076488":{"node_type":"multimarker","x":2450.65731640625,"y":2139.614721484375},"2076495":{"node_type":"multimarker","x":2848.3189375,"y":3951.919653125},"2076496":{"node_type":"multimarker","x":2849.664640625,"y":3877.4069578125},"2076497":{"node_type":"midmarker","x":2849.7613203125,"y":3916.8268796875},"2076498":{"node_type":"midmarker","x":416.41876049804705,"y":6138.0825390625},"2076499":{"node_type":"midmarker","x":2624.3179609375,"y":3681.0427},"2076500":{"node_type":"multimarker","x":2684.3179609375,"y":3651.0427},"2076501":{"node_type":"multimarker","x":2564.3179609375,"y":3711.0427},"2076508":{"node_type":"multimarker","x":3135.34481640625,"y":1163.5447141601562},"2076509":{"node_type":"midmarker","x":3135.34481640625,"y":1123.5447141601562},"2076510":{"node_type":"multimarker","x":3135.34481640625,"y":1093.5447141601562},"2076514":{"node_type":"multimarker","x":2622.288419921875,"y":1689.48166484375},"2076515":{"node_type":"multimarker","x":2703.288419921875,"y":1689.48166484375},"2076516":{"node_type":"midmarker","x":2664.288419921875,"y":1689.48166484375},"2076517":{"node_type":"midmarker","x":1445.8579,"y":1431.7302},"2076518":{"node_type":"multimarker","x":1415.8579,"y":1371.7302},"2076519":{"node_type":"multimarker","x":1481.8579,"y":1491.7302},"2076529":{"node_type":"midmarker","x":1616.8579,"y":2469.7302},"2076530":{"node_type":"multimarker","x":1616.8579,"y":2548.7302},"2076531":{"node_type":"multimarker","x":1375.8579,"y":1381.7302},"2076532":{"node_type":"multimarker","x":1435.8579,"y":1511.7302},"2076533":{"node_type":"midmarker","x":1404.8579,"y":1447.7302},"2076538":{"node_type":"multimarker","x":2012.5451762203418,"y":5191.636262556445},"2076539":{"node_type":"multimarker","x":2089.0557274218854,"y":5069.643903964458},"2076540":{"node_type":"midmarker","x":2046.549865643251,"y":5137.417436515562},"2076544":{"node_type":"midmarker","x":1152.7178440999328,"y":4449.441590261531},"2076545":{"node_type":"multimarker","x":1105.1892352168811,"y":4451.427898520098},"2076546":{"node_type":"multimarker","x":1252.6870005894907,"y":4446.958094586765},"2076550":{"node_type":"midmarker","x":2532.858,"y":4158.73},"2076551":{"node_type":"multimarker","x":2432.858,"y":4158.73},"2076552":{"node_type":"multimarker","x":2622.858,"y":4158.73},"2076574":{"node_type":"multimarker","x":1406.4529927734375,"y":4057.0241453125},"2076575":{"node_type":"midmarker","x":1407.41405234375,"y":4097.20725078125},"2076576":{"node_type":"multimarker","x":1407.41405234375,"y":4132.5846921875},"2076578":{"node_type":"metabolite","x":1350.8262837890625,"y":3990.103979296875,"bigg_id":"glc__D_p","name":"D-Glucose","label_x":1275.0899556640625,"label_y":4017.876440234375,"node_is_primary":false},"2076579":{"node_type":"metabolite","x":1274.3069423738993,"y":4220.820071368982,"bigg_id":"g6p_c","name":"D-Glucose 6-phosphate","label_x":1275.783886343626,"label_y":4259.447756915857,"node_is_primary":false},"2076584":{"node_type":"metabolite","x":1618.3294576171875,"y":4379.5415234375,"bigg_id":"pyr_c","name":"Pyruvate","label_x":1661.9907125,"label_y":4369.8012890625,"node_is_primary":true},"2076586":{"node_type":"metabolite","x":3649.6238098984163,"y":6660.039843983467,"bigg_id":"nadh_c","name":"Nicotinamide adenine dinucleotide - reduced","label_x":3664.680523765604,"label_y":6615.596972889717,"node_is_primary":false},"2076587":{"node_type":"multimarker","x":3734.8785088122536,"y":6739.7683602942},"2076588":{"node_type":"midmarker","x":3754.8784071058844,"y":6739.704577502727},"2076589":{"node_type":"multimarker","x":3774.87830539951,"y":6739.640794711251},"2076590":{"node_type":"metabolite","x":3951.8556985707905,"y":6735.791314917633,"bigg_id":"1poh_c","name":"1-propanol","label_x":3950.0763040395404,"label_y":6782.924615698883,"node_is_primary":true},"2076591":{"node_type":"metabolite","x":3860.133004313348,"y":6819.369311021994,"bigg_id":"nad_c","name":"Nicotinamide adenine dinucleotide","label_x":3765.719159251092,"label_y":6841.629564928244,"node_is_primary":false},"2076592":{"node_type":"metabolite","x":3650.1340722302352,"y":6820.0390303325,"bigg_id":"h_c","name":"H+","label_x":3628.945940516368,"label_y":6852.19576861375,"node_is_primary":false},"2076593":{"node_type":"metabolite","x":3579.879297036625,"y":6740.262676928157,"bigg_id":"ppal_c","name":"Propanal","label_x":3543.413928384281,"label_y":6791.666485521907,"node_is_primary":true},"2076594":{"node_type":"multimarker","x":4106.8485576936055,"y":6734.303490688884},"2076595":{"node_type":"midmarker","x":4126.847636290093,"y":6734.111513369045},"2076596":{"node_type":"multimarker","x":4146.846714886586,"y":6733.919536049208},"2076597":{"node_type":"multimarker","x":3384.88828072083,"y":6742.134455796577},"2076598":{"node_type":"midmarker","x":3404.8873593173234,"y":6741.942478476743},"2076599":{"node_type":"multimarker","x":3424.8864379138117,"y":6741.750501156904},"2076600":{"node_type":"metabolite","x":2928.363390633013,"y":6744.136627557288,"bigg_id":"2obut_c","name":"2-Oxobutanoate","label_x":2802.563390633013,"label_y":6770.136627557288,"node_is_primary":true},"2076601":{"node_type":"metabolite","x":3509.1146126695508,"y":6660.93828316162,"bigg_id":"co2_c","name":"CO2 CO2","label_x":3500.7549935289258,"label_y":6638.89873238037,"node_is_primary":false},"2076602":{"node_type":"metabolite","x":3299.1242874063846,"y":6662.9540450199265,"bigg_id":"h_c","name":"H+","label_x":3292.2641311563843,"label_y":6618.8944747074265,"node_is_primary":false},"2076603":{"node_type":"multimarker","x":2495.9688422988897,"y":5808.808059205524},"2076604":{"node_type":"midmarker","x":2495.9041064866287,"y":5828.807954437116},"2076605":{"node_type":"multimarker","x":2495.8393706743686,"y":5848.807849668705},"2076606":{"node_type":"metabolite","x":2415.564662545898,"y":5933.548461153925,"bigg_id":"co2_c","name":"CO2 CO2","label_x":2348.564662545898,"label_y":5923.548461153925,"node_is_primary":false},"2076607":{"node_type":"metabolite","x":2575.563824398625,"y":5934.06634765201,"bigg_id":"nadh_c","name":"Nicotinamide adenine dinucleotide - reduced","label_x":2543.163824398625,"label_y":5974.06634765201,"node_is_primary":false},"2076608":{"node_type":"metabolite","x":2576.243550427359,"y":5724.0674477203065,"bigg_id":"nad_c","name":"Nicotinamide adenine dinucleotide","label_x":2589.716450817984,"label_y":5754.7276039703065,"node_is_primary":false},"2076609":{"node_type":"metabolite","x":2496.4705448439086,"y":5653.808871160696,"bigg_id":"betamal_c","name":"beta-methyl-D-malate","label_x":2533.8705448439086,"label_y":5667.808871160696,"node_is_primary":true},"2076610":{"node_type":"multimarker","x":2497.1017190134467,"y":5458.809892652685},"2076611":{"node_type":"midmarker","x":2497.0369832011875,"y":5478.8097878842755},"2076612":{"node_type":"multimarker","x":2496.972247388927,"y":5498.8096831158655},"2076613":{"node_type":"metabolite","x":2577.3764271419186,"y":5374.069281167465,"bigg_id":"h2o_c","name":"H2O H2O","label_x":2559.7165150325436,"label_y":5414.069281167465,"node_is_primary":false},"2076614":{"node_type":"metabolite","x":2497.603421558467,"y":5303.810704607856,"bigg_id":"citcon_c","name":"citraconate","label_x":2534.403421558467,"label_y":5333.810704607856,"node_is_primary":true},"2076615":{"node_type":"multimarker","x":2498.2345957280054,"y":5108.811726099842},"2076616":{"node_type":"midmarker","x":2498.1698599157453,"y":5128.811621331435},"2076617":{"node_type":"multimarker","x":2498.105124103484,"y":5148.811516563026},"2076618":{"node_type":"metabolite","x":2498.7362982730247,"y":4953.8125380550155,"bigg_id":"citmal_c","name":"citramalate","label_x":2385.536298273025,"label_y":4933.8125380550155,"node_is_primary":true},"2076619":{"node_type":"metabolite","x":2577.8295778277416,"y":5234.070014546331,"bigg_id":"h2o_c","name":"H2O H2O","label_x":2550.8295778277416,"label_y":5274.070014546331,"node_is_primary":false},"2076620":{"node_type":"multimarker","x":2503.3071768886607,"y":4693.209710469906},"2076621":{"node_type":"midmarker","x":2503.9384581546174,"y":4713.1997450862655},"2076622":{"node_type":"multimarker","x":2504.5697394205727,"y":4733.189779702622},"2076623":{"node_type":"metabolite","x":2420.6640930429157,"y":4610.777188414197,"bigg_id":"h2o_c","name":"H2O H2O","label_x":2393.6640930429157,"label_y":4590.777188414197,"node_is_primary":false},"2076624":{"node_type":"metabolite","x":2580.5843699737925,"y":4605.726938286559,"bigg_id":"pyr_c","name":"Pyruvate","label_x":2553.5843699737925,"label_y":4645.726938286559,"node_is_primary":false},"2076625":{"node_type":"metabolite","x":2427.292546335442,"y":4820.672551885971,"bigg_id":"coa_c","name":"Coenzyme A","label_x":2400.292546335442,"label_y":4800.672551885971,"node_is_primary":false},"2076626":{"node_type":"metabolite","x":2587.2128232663163,"y":4815.622301758331,"bigg_id":"h_c","name":"H+","label_x":2571.0128232663164,"label_y":4855.622301758331,"node_is_primary":false},"2076895":{"node_type":"multimarker","x":2922.136828133013,"y":6527.343658807288},"2076896":{"node_type":"midmarker","x":2922.136828133013,"y":6547.343658807288},"2076897":{"node_type":"multimarker","x":2922.136828133013,"y":6567.343658807288},"2076898":{"node_type":"metabolite","x":2922.136828133013,"y":6421.377838494788,"bigg_id":"thr__L_c","name":"L-Threonine","label_x":2947.136828133013,"label_y":6421.377838494788,"node_is_primary":true},"2076899":{"node_type":"metabolite","x":3002.136828133013,"y":6652.343658807288,"bigg_id":"nh4_c","name":"Ammonium","label_x":3017.136828133013,"label_y":6652.343658807288,"node_is_primary":false},"2076900":{"node_type":"multimarker","x":2922.136828133013,"y":6226.377838494788},"2076901":{"node_type":"midmarker","x":2922.136828133013,"y":6246.377838494788},"2076902":{"node_type":"multimarker","x":2922.136828133013,"y":6266.377838494788},"2076903":{"node_type":"metabolite","x":2922.136828133013,"y":6071.377838494788,"bigg_id":"phom_c","name":"O-Phospho-L-homoserine","label_x":2947.136828133013,"label_y":6071.377838494788,"node_is_primary":true},"2076904":{"node_type":"metabolite","x":3002.136828133013,"y":6141.377838494788,"bigg_id":"h2o_c","name":"H2O H2O","label_x":3017.136828133013,"label_y":6141.377838494788,"node_is_primary":false},"2076905":{"node_type":"metabolite","x":3002.136828133013,"y":6351.377838494788,"bigg_id":"pi_c","name":"Phosphate","label_x":3017.136828133013,"label_y":6351.377838494788,"node_is_primary":false},"2076906":{"node_type":"multimarker","x":2922.136828133013,"y":5876.377838494788},"2076907":{"node_type":"midmarker","x":2922.136828133013,"y":5896.377838494788},"2076908":{"node_type":"multimarker","x":2922.136828133013,"y":5916.377838494788},"2076909":{"node_type":"metabolite","x":2922.136828133013,"y":5721.377838494788,"bigg_id":"hom__L_c","name":"L-Homoserine","label_x":2947.136828133013,"label_y":5721.377838494788,"node_is_primary":true},"2076910":{"node_type":"metabolite","x":3002.136828133013,"y":5791.377838494788,"bigg_id":"atp_c","name":"ATP C10H12N5O13P3","label_x":3017.136828133013,"label_y":5791.377838494788,"node_is_primary":false},"2076911":{"node_type":"metabolite","x":2842.136828133013,"y":6001.377838494788,"bigg_id":"adp_c","name":"ADP C10H12N5O10P2","label_x":2797.136828133013,"label_y":6031.377838494788,"node_is_primary":false},"2076912":{"node_type":"metabolite","x":3002.136828133013,"y":6001.377838494788,"bigg_id":"h_c","name":"H+","label_x":3017.136828133013,"label_y":6001.377838494788,"node_is_primary":false},"2076913":{"node_type":"multimarker","x":2922.136828133013,"y":5566.377838494788},"2076914":{"node_type":"midmarker","x":2922.136828133013,"y":5546.377838494788},"2076915":{"node_type":"multimarker","x":2922.136828133013,"y":5526.377838494788},"2076916":{"node_type":"metabolite","x":2922.136828133013,"y":5371.377838494788,"bigg_id":"aspsa_c","name":"L-Aspartate 4-semialdehyde","label_x":2947.136828133013,"label_y":5371.377838494788,"node_is_primary":true},"2076917":{"node_type":"metabolite","x":3002.136828133013,"y":5651.377838494788,"bigg_id":"nadp_c","name":"Nicotinamide adenine dinucleotide phosphate","label_x":3017.136828133013,"label_y":5651.377838494788,"node_is_primary":false},"2076918":{"node_type":"metabolite","x":2842.136828133013,"y":5441.377838494788,"bigg_id":"nadph_c","name":"Nicotinamide adenine dinucleotide phosphate - reduced","label_x":2763.570421883013,"label_y":5465.151275994788,"node_is_primary":false},"2076919":{"node_type":"metabolite","x":3002.136828133013,"y":5441.377838494788,"bigg_id":"h_c","name":"H+","label_x":3017.136828133013,"label_y":5441.377838494788,"node_is_primary":false},"2076920":{"node_type":"multimarker","x":2922.136828133013,"y":5216.377838494788},"2076921":{"node_type":"midmarker","x":2922.136828133013,"y":5196.377838494788},"2076922":{"node_type":"multimarker","x":2922.136828133013,"y":5176.377838494788},"2076923":{"node_type":"metabolite","x":2842.136828133013,"y":5301.377838494788,"bigg_id":"nadp_c","name":"Nicotinamide adenine dinucleotide phosphate","label_x":2788.136828133013,"label_y":5331.377838494788,"node_is_primary":false},"2076924":{"node_type":"metabolite","x":2842.136828133013,"y":5091.377838494788,"bigg_id":"nadph_c","name":"Nicotinamide adenine dinucleotide phosphate - reduced","label_x":2779.136828133013,"label_y":5121.377838494788,"node_is_primary":false},"2076925":{"node_type":"metabolite","x":3002.136828133013,"y":5091.377838494788,"bigg_id":"h_c","name":"H+","label_x":3017.136828133013,"label_y":5091.377838494788,"node_is_primary":false},"2076926":{"node_type":"metabolite","x":3002.136828133013,"y":5301.377838494788,"bigg_id":"pi_c","name":"Phosphate","label_x":3017.136828133013,"label_y":5301.377838494788,"node_is_primary":false},"2076927":{"node_type":"metabolite","x":2922.136828133013,"y":5021.377838494788,"bigg_id":"4pasp_c","name":"4-Phospho-L-aspartate","label_x":2947.136828133013,"label_y":5021.377838494788,"node_is_primary":true},"2076928":{"node_type":"multimarker","x":2922.136828133013,"y":4826.377838494788},"2076929":{"node_type":"midmarker","x":2922.136828133013,"y":4846.377838494788},"2076930":{"node_type":"multimarker","x":2922.136828133013,"y":4866.377838494788},"2076931":{"node_type":"metabolite","x":2922.136828133013,"y":4671.377838494788,"bigg_id":"asp__L_c","name":"L-Aspartate","label_x":2947.136828133013,"label_y":4671.377838494788,"node_is_primary":true},"2076932":{"node_type":"metabolite","x":3002.136828133013,"y":4741.377838494788,"bigg_id":"atp_c","name":"ATP C10H12N5O13P3","label_x":3017.136828133013,"label_y":4741.377838494788,"node_is_primary":false},"2076933":{"node_type":"metabolite","x":3002.136828133013,"y":4951.377838494788,"bigg_id":"adp_c","name":"ADP C10H12N5O10P2","label_x":3017.136828133013,"label_y":4951.377838494788,"node_is_primary":false},"2076934":{"node_type":"multimarker","x":2922.136828133013,"y":4516.377838494788},"2076935":{"node_type":"midmarker","x":2922.136828133013,"y":4496.377838494788},"2076936":{"node_type":"multimarker","x":2922.136828133013,"y":4476.377838494788},"2076937":{"node_type":"metabolite","x":3002.136828133013,"y":4601.377838494788,"bigg_id":"akg_c","name":"2-Oxoglutarate","label_x":3017.136828133013,"label_y":4601.377838494788,"node_is_primary":false},"2076938":{"node_type":"metabolite","x":3002.136828133013,"y":4391.377838494788,"bigg_id":"glu__L_c","name":"L-Glutamate","label_x":3017.136828133013,"label_y":4391.377838494788,"node_is_primary":false},"2076939":{"node_type":"multimarker","x":1611.8579,"y":296.73022},"2076940":{"node_type":"midmarker","x":1611.8579,"y":276.73022},"2076941":{"node_type":"multimarker","x":1611.8579,"y":256.73022},"2076948":{"node_type":"multimarker","x":-58.0106060298001,"y":4471.02964592981},"2076949":{"node_type":"midmarker","x":-78.0106060298001,"y":4471.02964592981},"2076950":{"node_type":"multimarker","x":-98.0106060298001,"y":4471.02964592981},"2076951":{"node_type":"multimarker","x":1231.3366376953127,"y":6781.37111328125},"2076952":{"node_type":"midmarker","x":1231.3366376953127,"y":6801.37111328125},"2076953":{"node_type":"multimarker","x":1231.3366376953127,"y":6821.37111328125},"2076954":{"node_type":"multimarker","x":1884.0424482421877,"y":6773.64748046875},"2076955":{"node_type":"midmarker","x":1884.0424482421877,"y":6793.64748046875},"2076956":{"node_type":"multimarker","x":1884.0424482421877,"y":6813.64748046875},"2076957":{"node_type":"multimarker","x":416.41876049804705,"y":6763.0825390625},"2076958":{"node_type":"midmarker","x":416.41876049804705,"y":6783.0825390625},"2076959":{"node_type":"multimarker","x":416.41876049804705,"y":6803.0825390625}},"text_labels":{"2076558":{"x":2935.264982421875,"y":378.2407590820312,"text":"Transhydrogenase"},"2076583":{"x":3752.0074140625,"y":1336.8849441210937,"text":"ATP"},"2076585":{"x":3699.053068359375,"y":1424.4502927734375,"text":"Synthase"},"2076601":{"x":3525.289640625,"y":2357.8309080078125,"text":"ATP Maintenance"},"2076603":{"x":2566.44873046875,"y":4327.4287109375,"text":" "},"2076604":{"x":2581.976806640625,"y":4311.900390625,"text":"  "},"2076605":{"x":4149.87060546875,"y":6888.55322265625,"text":"1-Propanol"},"2076607":{"x":1175.7343139648438,"y":2474.447265625,"text":"Glycolysis"},"2076608":{"x":1905.13916015625,"y":1531.766357421875,"text":"Pentose Phosphate Pathway"}},"canvas":{"x":-151.01896710742176,"y":216.88141203027345,"width":4718.988226294921,"height":6807.718498844727}}]
